# Supplementary material for: (4′-Ferrocenyl-2,2′:6′,2′′-terpyridine-κ3 N,N′,N′′)(1,10-phenanthroline-κ2 N,N′)copper(II) bis(perchlorate) acetonitrile solvate
Source: Acta Crystallogr Sect E Struct Rep Online. 2009 Jun 6;65(Pt 7):m731. doi: 10.1107/S1600536809020753 (PMC2969231; doi:10.1107/S1600536809020753)
Supplement: Supplementary file 1 [file e-65-0m731-sup1.cif]

##############################################################################
###                                                                        ###
###        Electronic paper (Acta Crystallographica Section E)             ###
###                                                                        ###
##############################################################################
#                                                                            #
# This CIF contains the data in a paper accepted for publication in Acta     #
# Crystallographica Section E. It conforms to the requirements of Notes      #
# for Authors for Section E, and has been peer reviewed under the auspices   #
# of the IUCr Commission on Journals.                                        #
#                                                                            #
# Full details of the Crystallographic Information File format               #
# are given in the paper "The Crystallographic Information File (CIF):       #
# a New Standard Archive File for Crystallography" by S. R. Hall, F. H.      #
# Allen and I. D. Brown [Acta Cryst. (1991), A47, 655-685].                  #
#                                                                            #
# The current version of the core CIF dictionary is obtainable from          #
# ftp://ftp.iucr.org/pub/cif_core.dic. The current version number is 2.4.    #
#                                                                            #
# Software is freely available for graphical display of the structure(s) in  #
# this CIF.  For information consult the CIF home page http://www.iucr.org/  #
# cif/home.html                                                              #
#                                                                            #
# This file may be used for bona fide research purposes within the           #
# scientific community so long as proper attribution is given to the journal # 
# article from which it was obtained.                                        #
#                                                                            #
##############################################################################
                                             
data_I
_audit_creation_method     SHELXL-97
_chemical_name_systematic
;
(4'-Ferrocenyl-2,2':6',2''-terpyridine-
\k^3^<i>N</i>,<i>N</i>',<i>N</i>'')(1,10-phenanthroline-
\k^2^<i>N</i>,<i>N</i>')copper(II) bis(perchlorate) acetonitrile solvate
;
_chemical_name_common     ?
_chemical_formula_moiety     'C37 H27 Cu Fe N5 2+, 2(Cl O4 -), C2 H3 N'
_chemical_formula_sum     'C39 H30 Cl2 Cu Fe N6 O8'
_chemical_formula_iupac
                  '[Cu Fe (C5 H5) (C20 H14 N3) (C12 H8 N2)] (Cl O4 )2 , C2 H3 N'
_chemical_formula_weight     900.98
_chemical_melting_point     ?
_symmetry_cell_setting     monoclinic
_symmetry_space_group_name_H-M     'P 21/c'
_symmetry_space_group_name_Hall     '-P 2ybc'
loop_
    _symmetry_equiv_pos_as_xyz
    'x, y, z'
    '-x, y+1/2, -z+1/2'
    '-x, -y, -z'
    'x, -y-1/2, z-1/2'
_cell_length_a     13.5554(9)
_cell_length_b     12.1087(8)
_cell_length_c     23.1754(14)
_cell_angle_alpha     90.00
_cell_angle_beta     97.5770(10)
_cell_angle_gamma     90.00
_cell_volume     3770.8(4)
_cell_formula_units_Z     4
_cell_measurement_reflns_used     3235
_cell_measurement_theta_min     2.25
_cell_measurement_theta_max     22.31
_cell_measurement_temperature     295(2)
_exptl_crystal_description     Sheet
_exptl_crystal_colour     Dark-purple
_exptl_crystal_size_max     0.24
_exptl_crystal_size_mid     0.18
_exptl_crystal_size_min     0.07
_exptl_crystal_density_diffrn     1.587
_exptl_crystal_density_meas     ?
_exptl_crystal_density_method     'not measured'
_exptl_crystal_F_000     1836
_exptl_absorpt_coefficient_mu     1.153
_exptl_absorpt_correction_type     'multi-scan'
_exptl_absorpt_process_details     '(SADABS; Sheldrick, 1996)'
_exptl_absorpt_correction_T_min     0.7693
_exptl_absorpt_correction_T_max     0.9236
_exptl_special_details
;
;
_diffrn_ambient_temperature     295(2)
_diffrn_radiation_type     MoK\a
_diffrn_radiation_wavelength     0.71073
_diffrn_radiation_source     'fine-focus sealed tube'
_diffrn_radiation_monochromator     graphite
_diffrn_measurement_device_type
;
Bruker SMART APEX area-detector diffractometer
;
_diffrn_measurement_method     '\f and \w scans'
_diffrn_detector_area_resol_mean     ?
_diffrn_reflns_number     19185
_diffrn_reflns_av_R_equivalents     0.0392
_diffrn_reflns_av_sigmaI/netI     0.0521
_diffrn_reflns_theta_min     1.90
_diffrn_reflns_theta_max     26.00
_diffrn_reflns_theta_full     26.00
_diffrn_measured_fraction_theta_max     0.993
_diffrn_measured_fraction_theta_full     0.993
_diffrn_reflns_limit_h_min     -16
_diffrn_reflns_limit_h_max     16
_diffrn_reflns_limit_k_min     -9
_diffrn_reflns_limit_k_max     14
_diffrn_reflns_limit_l_min     -28
_diffrn_reflns_limit_l_max     27
_diffrn_standards_number     0
_diffrn_standards_interval_count     ?
_diffrn_standards_interval_time     ?
_diffrn_standards_decay_%     ?
_refine_special_details
;
 Refinement of F^2^ against ALL reflections.  The weighted R-factor wR and
 goodness of fit S are based on F^2^, conventional R-factors R are based
 on F, with F set to zero for negative F^2^. The threshold expression of
 F^2^ > 2sigma(F^2^) is used only for calculating R-factors(gt) etc. and is
 not relevant to the choice of reflections for refinement.  R-factors based
 on F^2^ are statistically about twice as large as those based on F, and R-
 factors based on ALL data will be even larger.
;
_reflns_number_total     7358
_reflns_number_gt     4622
_reflns_threshold_expression     I>2\s(I)
_refine_ls_structure_factor_coef     Fsqd
_refine_ls_matrix_type     full
_refine_ls_R_factor_all     0.0997
_refine_ls_R_factor_gt     0.0635
_refine_ls_wR_factor_gt     0.1608
_refine_ls_wR_factor_ref     0.1894
_refine_ls_goodness_of_fit_ref     1.027
_refine_ls_restrained_S_all     1.058
_refine_ls_number_reflns     7358
_refine_ls_number_parameters     552
_refine_ls_number_restraints     74
_refine_ls_hydrogen_treatment     constr
_refine_ls_weighting_scheme     calc
_refine_ls_weighting_details
                 'calc w=1/[\s^2^(Fo^2^)+(0.1061P)^2^] where P=(Fo^2^+2Fc^2^)/3'
_atom_sites_solution_hydrogens     geom
_atom_sites_solution_primary     direct
_atom_sites_solution_secondary     difmap
_refine_ls_shift/su_max     0.000
_refine_ls_shift/su_mean     0.000
_refine_diff_density_max     0.847
_refine_diff_density_min     -0.429
_refine_ls_extinction_method     none
_refine_ls_extinction_coef     ?
loop_
    _atom_type_symbol
    _atom_type_description
    _atom_type_scat_dispersion_real
    _atom_type_scat_dispersion_imag
    _atom_type_scat_source
    'C' 'C' 0.0033 0.0016
                         'International Tables Vol C Tables 4.2.6.8 and 6.1.1.4'
    'H' 'H' 0.0000 0.0000
                         'International Tables Vol C Tables 4.2.6.8 and 6.1.1.4'
    'N' 'N' 0.0061 0.0033
                         'International Tables Vol C Tables 4.2.6.8 and 6.1.1.4'
    'Cl' 'Cl' 0.1484 0.1585
                         'International Tables Vol C Tables 4.2.6.8 and 6.1.1.4'
    'Fe' 'Fe' 0.3463 0.8444
                         'International Tables Vol C Tables 4.2.6.8 and 6.1.1.4'
    'Cu' 'Cu' 0.3201 1.2651
                         'International Tables Vol C Tables 4.2.6.8 and 6.1.1.4'
    'O' 'O' 0.0106 0.0060
                         'International Tables Vol C Tables 4.2.6.8 and 6.1.1.4'
_computing_data_collection     'SMART (Bruker, 2002)'
_computing_cell_refinement     'SAINT (Bruker, 2002)'
_computing_data_reduction     'SAINT (Bruker, 2002)'
_computing_structure_solution     'SHELXS97 (Sheldrick, 2008)'
_computing_structure_refinement     'SHELXL97 (Sheldrick, 2008)'
_computing_molecular_graphics     'SHELXTL (Sheldrick, 2008)'
_computing_publication_material     'SHELXTL (Sheldrick, 2008)'
loop_
    _atom_site_type_symbol
    _atom_site_label
    _atom_site_fract_x
    _atom_site_fract_y
    _atom_site_fract_z
    _atom_site_U_iso_or_equiv
    _atom_site_adp_type
    _atom_site_calc_flag
    _atom_site_refinement_flags
    _atom_site_occupancy
    _atom_site_disorder_assembly
    _atom_site_disorder_group
    Fe Fe1 0.56440(6) 0.56049(6) 0.30991(3) 0.0640(3) Uani d . 1 A .
    Cu Cu1 0.79531(4) 0.19291(4) 0.55087(2) 0.0531(2) Uani d . 1 . .
    N N1 0.6492(3) 0.1506(3) 0.55239(15) 0.0524(9) Uani d . 1 A .
    N N2 0.7317(3) 0.3010(3) 0.49711(15) 0.0495(9) Uani d . 1 A .
    N N3 0.9173(3) 0.2550(3) 0.51690(16) 0.0562(10) Uani d . 1 A .
    N N4 0.8606(3) 0.0866(3) 0.61003(16) 0.0536(9) Uani d . 1 A .
    N N5 0.8048(3) 0.2962(3) 0.63236(16) 0.0556(10) Uani d . 1 A .
    C C1 0.6120(4) 0.0650(4) 0.5793(2) 0.0597(12) Uani d . 1 . .
    H H1 0.6561 0.0165 0.6004 0.072 Uiso calc R 1 A .
    C C2 0.5128(4) 0.0462(4) 0.5770(2) 0.0649(13) Uani d . 1 A .
    H H2 0.4898 -0.0136 0.5966 0.078 Uiso calc R 1 . .
    C C3 0.4465(4) 0.1170(4) 0.5453(2) 0.0646(13) Uani d . 1 . .
    H H3 0.3783 0.1052 0.5428 0.078 Uiso calc R 1 A .
    C C4 0.4832(4) 0.2052(4) 0.5174(2) 0.0590(12) Uani d . 1 A .
    H H4 0.4400 0.2547 0.4963 0.071 Uiso calc R 1 . .
    C C5 0.5846(3) 0.2193(3) 0.52107(17) 0.0468(10) Uani d . 1 . .
    C C6 0.6325(3) 0.3096(3) 0.49141(18) 0.0488(10) Uani d . 1 A .
    C C7 0.5843(3) 0.3947(4) 0.45853(19) 0.0535(11) Uani d . 1 . .
    H H7 0.5153 0.4003 0.4543 0.064 Uiso calc R 1 A .
    C C8 0.6406(4) 0.4715(3) 0.43205(18) 0.0528(11) Uani d . 1 A .
    C C9 0.7441(4) 0.4569(4) 0.43842(19) 0.0560(12) Uani d . 1 . .
    H H9 0.7834 0.5058 0.4206 0.067 Uiso calc R 1 A .
    C C10 0.7882(3) 0.3701(4) 0.47106(18) 0.0496(10) Uani d . 1 A .
    C C11 0.8954(3) 0.3417(4) 0.48049(19) 0.0533(11) Uani d . 1 . .
    C C34 0.8403(3) 0.2321(4) 0.67855(19) 0.0504(11) Uani d . 1 . .
    C C12 0.9674(4) 0.3933(4) 0.4545(2) 0.0660(13) Uani d . 1 A .
    H H12 0.9514 0.4533 0.4300 0.079 Uiso calc R 1 . .
    C C13 1.0637(4) 0.3555(5) 0.4648(2) 0.0731(15) Uani d . 1 . .
    H H13 1.1133 0.3897 0.4472 0.088 Uiso calc R 1 A .
    C C14 1.0864(4) 0.2673(5) 0.5012(3) 0.0746(15) Uani d . 1 A .
    H H14 1.1512 0.2407 0.5084 0.090 Uiso calc R 1 . .
    C C15 1.0110(4) 0.2186(4) 0.5272(2) 0.0643(13) Uani d . 1 . .
    H H15 1.0259 0.1593 0.5523 0.077 Uiso calc R 1 A .
    C C16 0.5928(4) 0.5633(4) 0.3980(2) 0.0560(12) Uani d . 1 . .
    C C17 0.6429(4) 0.6521(4) 0.3735(2) 0.0637(13) Uani d . 1 A .
    H H17 0.7113 0.6639 0.3781 0.076 Uiso calc R 1 . .
    C C18 0.5702(4) 0.7185(4) 0.3411(2) 0.0701(14) Uani d . 1 . .
    H H18 0.5825 0.7820 0.3207 0.084 Uiso calc R 1 A .
    C C19 0.4771(4) 0.6732(4) 0.3449(2) 0.0670(14) Uani d . 1 A .
    H H19 0.4164 0.7011 0.3275 0.080 Uiso calc R 1 . .
    C C20 0.4907(4) 0.5772(4) 0.3798(2) 0.0606(12) Uani d . 1 A .
    H H20 0.4404 0.5309 0.3891 0.073 Uiso calc R 1 . .
    C C21 0.6119(11) 0.4136(8) 0.2807(4) 0.132(4) Uani d . 1 . .
    H H21 0.6468 0.3590 0.3030 0.159 Uiso calc R 1 A .
    C C22 0.6541(7) 0.5022(11) 0.2534(5) 0.127(3) Uani d . 1 A .
    H H22 0.7253 0.5174 0.2545 0.152 Uiso calc R 1 . .
    C C23 0.5772(10) 0.5624(7) 0.2238(3) 0.119(3) Uani d . 1 . .
    H H23 0.5836 0.6254 0.2017 0.143 Uiso calc R 1 A .
    C C24 0.4883(6) 0.5122(10) 0.2330(3) 0.116(3) Uani d . 1 A .
    H H24 0.4248 0.5353 0.2177 0.139 Uiso calc R 1 . .
    C C25 0.5113(10) 0.4214(8) 0.2689(4) 0.123(3) Uani d . 1 A .
    H H25 0.4656 0.3740 0.2826 0.148 Uiso calc R 1 . .
    C C26 0.8881(4) -0.0146(4) 0.5985(2) 0.0657(13) Uani d . 1 . .
    H H26 0.8796 -0.0391 0.5601 0.079 Uiso calc R 1 A .
    C C27 0.9297(4) -0.0862(4) 0.6426(3) 0.0705(15) Uani d . 1 A .
    H H27 0.9495 -0.1568 0.6334 0.085 Uiso calc R 1 . .
    C C28 0.9409(4) -0.0520(4) 0.6987(2) 0.0666(14) Uani d . 1 . .
    H H28 0.9675 -0.0999 0.7281 0.080 Uiso calc R 1 A .
    C C29 0.9130(4) 0.0542(4) 0.7128(2) 0.0586(12) Uani d . 1 A .
    C C30 0.8712(3) 0.1215(4) 0.66610(19) 0.0513(11) Uani d . 1 A .
    C C31 0.9213(4) 0.0969(5) 0.7707(2) 0.0726(15) Uani d . 1 . .
    H H31 0.9503 0.0535 0.8015 0.087 Uiso calc R 1 A .
    C C32 0.8885(4) 0.1977(5) 0.7818(2) 0.0738(15) Uani d . 1 A .
    H H32 0.8934 0.2222 0.8201 0.089 Uiso calc R 1 . .
    C C33 0.8464(4) 0.2678(4) 0.7364(2) 0.0611(12) Uani d . 1 A .
    C C35 0.8131(4) 0.3765(5) 0.7455(2) 0.0759(15) Uani d . 1 . .
    H H35 0.8154 0.4043 0.7830 0.091 Uiso calc R 1 A .
    C C36 0.7776(5) 0.4401(4) 0.6987(3) 0.0792(16) Uani d . 1 A .
    H H36 0.7542 0.5111 0.7041 0.095 Uiso calc R 1 . .
    C C37 0.7767(4) 0.3976(4) 0.6424(2) 0.0649(13) Uani d . 1 . .
    H H37 0.7554 0.4430 0.6109 0.078 Uiso calc R 1 A .
    N N6 0.0763(5) 0.3621(5) 0.6460(3) 0.113(2) Uani d . 1 . .
    Cl Cl2 0.29184(12) 0.20991(13) 0.88974(7) 0.0857(5) Uani d . 1 . .
    O O5 0.3650(7) 0.2111(8) 0.8565(4) 0.246(5) Uani d . 1 . .
    O O6 0.2824(4) 0.3091(4) 0.9187(3) 0.141(2) Uani d . 1 . .
    O O7 0.1973(4) 0.1838(4) 0.8571(2) 0.1275(19) Uani d . 1 . .
    O O8 0.3153(4) 0.1247(3) 0.9304(2) 0.1123(16) Uani d . 1 . .
    C C38 0.1646(7) 0.2120(7) 0.7127(3) 0.122(3) Uani d . 1 . .
    H H38A 0.2339 0.2306 0.7210 0.183 Uiso calc R 1 . .
    H H38B 0.1578 0.1414 0.6938 0.183 Uiso calc R 1 . .
    H H38C 0.1360 0.2088 0.7484 0.183 Uiso calc R 1 . .
    C C39 0.1138(6) 0.2951(6) 0.6751(3) 0.0882(19) Uani d . 1 . .
    Cl Cl1 0.79250(11) 0.04474(12) 0.41104(6) 0.0730(4) Uani d DU 1 . .
    O O1 0.8078(9) 0.0235(9) 0.4721(3) 0.092(4) Uani d PDU 0.497(10) A 1
    O O2 0.8610(8) 0.1286(8) 0.3996(4) 0.104(4) Uani d PDU 0.497(10) A 1
    O O3 0.6987(7) 0.0976(10) 0.3933(5) 0.149(5) Uani d PDU 0.497(10) A 1
    O O4 0.7975(11) -0.0533(8) 0.3809(5) 0.150(5) Uani d PDU 0.497(10) A 1
    O O1' 0.7641(8) 0.0434(9) 0.4675(3) 0.078(3) Uani d PDU 0.503(10) A 2
    O O4' 0.8813(8) -0.0103(11) 0.4016(6) 0.173(6) Uani d PDU 0.503(10) A 2
    O O2' 0.8038(10) 0.1583(6) 0.3941(5) 0.119(4) Uani d PDU 0.503(10) A 2
    O O3' 0.7185(7) -0.0064(8) 0.3701(4) 0.108(4) Uani d PDU 0.503(10) A 2
loop_
    _atom_site_aniso_label
    _atom_site_aniso_U_11
    _atom_site_aniso_U_22
    _atom_site_aniso_U_33
    _atom_site_aniso_U_12
    _atom_site_aniso_U_13
    _atom_site_aniso_U_23
    Fe1 0.0775(5) 0.0658(5) 0.0484(4) 0.0035(4) 0.0073(4) 0.0001(3)
    Cu1 0.0563(4) 0.0574(4) 0.0447(3) 0.0038(3) 0.0040(3) 0.0058(2)
    N1 0.062(2) 0.054(2) 0.041(2) -0.0043(18) 0.0081(18) 0.0020(17)
    N2 0.056(2) 0.053(2) 0.0395(19) -0.0003(17) 0.0072(17) 0.0025(16)
    N3 0.053(2) 0.065(2) 0.051(2) -0.0010(19) 0.0058(18) -0.0063(19)
    N4 0.053(2) 0.056(2) 0.052(2) 0.0048(18) 0.0066(18) 0.0005(18)
    N5 0.060(2) 0.056(2) 0.050(2) 0.0045(18) 0.0024(18) 0.0033(18)
    C1 0.078(4) 0.052(3) 0.050(3) 0.001(2) 0.011(2) 0.010(2)
    C2 0.074(4) 0.064(3) 0.059(3) -0.015(3) 0.018(3) 0.007(2)
    C3 0.064(3) 0.077(3) 0.055(3) -0.017(3) 0.015(2) 0.007(3)
    C4 0.062(3) 0.065(3) 0.051(3) -0.001(2) 0.008(2) 0.008(2)
    C5 0.054(3) 0.051(2) 0.036(2) -0.002(2) 0.0043(19) 0.0011(18)
    C6 0.054(3) 0.052(3) 0.040(2) -0.003(2) 0.0040(19) -0.0005(19)
    C7 0.053(3) 0.056(3) 0.050(3) -0.002(2) 0.003(2) 0.007(2)
    C8 0.067(3) 0.047(2) 0.042(2) -0.004(2) 0.003(2) 0.002(2)
    C9 0.069(3) 0.052(3) 0.048(3) -0.007(2) 0.010(2) 0.005(2)
    C10 0.052(3) 0.056(3) 0.041(2) -0.008(2) 0.009(2) -0.002(2)
    C11 0.057(3) 0.054(3) 0.049(3) -0.005(2) 0.008(2) -0.008(2)
    C34 0.053(3) 0.049(2) 0.049(3) -0.004(2) 0.006(2) 0.003(2)
    C12 0.072(4) 0.064(3) 0.065(3) -0.008(3) 0.018(3) -0.007(3)
    C13 0.056(3) 0.087(4) 0.081(4) -0.011(3) 0.027(3) -0.019(3)
    C14 0.055(3) 0.084(4) 0.085(4) 0.011(3) 0.011(3) -0.016(3)
    C15 0.057(3) 0.071(3) 0.064(3) 0.005(3) 0.007(3) -0.014(3)
    C16 0.068(3) 0.051(3) 0.049(3) -0.001(2) 0.008(2) 0.001(2)
    C17 0.072(3) 0.059(3) 0.060(3) -0.007(3) 0.008(3) 0.011(2)
    C18 0.091(4) 0.055(3) 0.063(3) 0.004(3) 0.004(3) 0.013(2)
    C19 0.078(4) 0.062(3) 0.060(3) 0.013(3) 0.004(3) 0.005(2)
    C20 0.072(3) 0.055(3) 0.055(3) 0.006(2) 0.009(2) 0.003(2)
    C21 0.186(11) 0.109(7) 0.097(6) 0.053(7) 0.001(7) -0.034(5)
    C22 0.111(6) 0.159(9) 0.119(7) -0.005(7) 0.044(6) -0.057(7)
    C23 0.188(10) 0.119(6) 0.056(4) 0.012(7) 0.036(5) 0.001(4)
    C24 0.107(6) 0.173(9) 0.062(4) 0.017(6) -0.013(4) -0.036(5)
    C25 0.181(10) 0.108(6) 0.084(6) -0.046(6) 0.029(6) -0.039(5)
    C26 0.070(3) 0.063(3) 0.064(3) 0.007(3) 0.007(3) -0.006(3)
    C27 0.070(3) 0.058(3) 0.083(4) 0.014(3) 0.008(3) 0.009(3)
    C28 0.059(3) 0.070(3) 0.069(4) 0.005(3) 0.003(3) 0.019(3)
    C29 0.061(3) 0.062(3) 0.052(3) -0.001(2) 0.002(2) 0.011(2)
    C30 0.050(3) 0.053(3) 0.050(3) -0.003(2) 0.004(2) 0.002(2)
    C31 0.081(4) 0.084(4) 0.050(3) -0.001(3) -0.003(3) 0.016(3)
    C32 0.088(4) 0.087(4) 0.045(3) -0.011(3) 0.007(3) -0.003(3)
    C33 0.064(3) 0.067(3) 0.051(3) -0.007(2) 0.005(2) -0.001(2)
    C35 0.092(4) 0.075(4) 0.061(3) 0.002(3) 0.011(3) -0.020(3)
    C36 0.098(4) 0.060(3) 0.079(4) 0.006(3) 0.010(3) -0.016(3)
    C37 0.072(3) 0.056(3) 0.065(3) 0.005(3) 0.004(3) -0.002(2)
    N6 0.138(6) 0.103(5) 0.095(5) -0.013(4) 0.006(4) -0.019(4)
    Cl2 0.0875(11) 0.0783(10) 0.0941(11) 0.0097(8) 0.0218(9) -0.0006(8)
    O5 0.219(8) 0.275(10) 0.285(9) 0.055(7) 0.189(8) 0.112(8)
    O6 0.116(4) 0.085(3) 0.208(6) 0.023(3) -0.037(4) -0.043(3)
    O7 0.140(4) 0.136(4) 0.094(3) 0.017(3) -0.032(3) -0.027(3)
    O8 0.123(4) 0.075(3) 0.129(4) -0.014(3) -0.020(3) 0.012(3)
    C38 0.140(7) 0.124(6) 0.105(6) -0.013(5) 0.028(5) 0.007(5)
    C39 0.107(5) 0.094(5) 0.067(4) -0.019(4) 0.026(4) -0.026(4)
    Cl1 0.0828(9) 0.0817(9) 0.0562(7) -0.0047(7) 0.0158(7) -0.0018(6)
    O1 0.098(5) 0.100(5) 0.075(5) 0.012(4) 0.003(4) 0.012(4)
    O2 0.094(5) 0.122(6) 0.099(5) -0.022(4) 0.030(4) 0.003(4)
    O3 0.138(7) 0.161(7) 0.146(7) 0.012(5) 0.007(4) 0.001(5)
    O4 0.170(7) 0.140(6) 0.140(6) 0.009(5) 0.018(5) -0.031(4)
    O1' 0.087(5) 0.090(5) 0.062(4) -0.011(4) 0.025(3) 0.001(3)
    O4' 0.155(7) 0.181(7) 0.187(7) 0.018(5) 0.036(5) 0.003(5)
    O2' 0.140(6) 0.111(5) 0.107(5) 0.005(4) 0.021(4) 0.013(4)
    O3' 0.109(5) 0.124(6) 0.087(5) -0.018(4) -0.001(4) -0.015(4)
_geom_special_details
;
 All esds (except the esd in the dihedral angle between two l.s. planes)
 are estimated using the full covariance matrix.  The cell esds are taken
 into account individually in the estimation of esds in distances, angles
 and torsion angles; correlations between esds in cell parameters are only
 used when they are defined by crystal symmetry.  An approximate (isotropic)
 treatment of cell esds is used for estimating esds involving l.s. planes.
;
loop_
    _geom_bond_atom_site_label_1
    _geom_bond_atom_site_label_2
    _geom_bond_site_symmetry_2
    _geom_bond_distance
    _geom_bond_publ_flag
    Fe1 C25 . 2.020(7) ?
    Fe1 C20 . 2.021(5) ?
    Fe1 C23 . 2.025(7) ?
    Fe1 C24 . 2.025(6) ?
    Fe1 C16 . 2.028(5) ?
    Fe1 C22 . 2.028(8) ?
    Fe1 C17 . 2.030(5) ?
    Fe1 C21 . 2.038(8) ?
    Fe1 C18 . 2.043(5) ?
    Fe1 C19 . 2.043(5) ?
    Cu1 N2 . 1.930(3) y
    Cu1 N4 . 2.000(4) y
    Cu1 N1 . 2.051(4) y
    Cu1 N3 . 2.064(4) y
    Cu1 N5 . 2.254(4) ?
    Cu1 O1 . 2.766(11) ?
    N1 C1 . 1.341(6) ?
    N1 C5 . 1.348(5) ?
    N2 C10 . 1.331(5) ?
    N2 C6 . 1.339(6) ?
    N3 C15 . 1.336(6) ?
    N3 C11 . 1.355(6) ?
    N4 C26 . 1.319(6) ?
    N4 C30 . 1.356(6) ?
    N5 C37 . 1.316(6) ?
    N5 C34 . 1.358(5) ?
    C1 C2 . 1.359(7) ?
    C1 H1 . 0.9300 ?
    C2 C3 . 1.382(7) ?
    C2 H2 . 0.9300 ?
    C3 C4 . 1.375(6) ?
    C3 H3 . 0.9300 ?
    C4 C5 . 1.377(6) ?
    C4 H4 . 0.9300 ?
    C5 C6 . 1.485(6) ?
    C6 C7 . 1.392(6) ?
    C7 C8 . 1.396(6) ?
    C7 H7 . 0.9300 ?
    C8 C9 . 1.403(7) ?
    C8 C16 . 1.464(6) ?
    C9 C10 . 1.384(6) ?
    C9 H9 . 0.9300 ?
    C10 C11 . 1.480(6) ?
    C11 C12 . 1.364(7) ?
    C34 C33 . 1.401(6) ?
    C34 C30 . 1.443(6) ?
    C12 C13 . 1.375(7) ?
    C12 H12 . 0.9300 ?
    C13 C14 . 1.370(8) ?
    C13 H13 . 0.9300 ?
    C14 C15 . 1.384(8) ?
    C14 H14 . 0.9300 ?
    C15 H15 . 0.9300 ?
    C16 C20 . 1.403(7) ?
    C16 C17 . 1.429(6) ?
    C17 C18 . 1.409(7) ?
    C17 H17 . 0.9300 ?
    C18 C19 . 1.390(8) ?
    C18 H18 . 0.9300 ?
    C19 C20 . 1.414(6) ?
    C19 H19 . 0.9300 ?
    C20 H20 . 0.9300 ?
    C21 C25 . 1.358(12) ?
    C21 C22 . 1.405(13) ?
    C21 H21 . 0.9300 ?
    C22 C23 . 1.378(12) ?
    C22 H22 . 0.9800 ?
    C23 C24 . 1.390(11) ?
    C23 H23 . 0.9300 ?
    C24 C25 . 1.390(11) ?
    C24 H24 . 0.9300 ?
    C25 H25 . 0.9300 ?
    C26 C27 . 1.400(7) ?
    C26 H26 . 0.9300 ?
    C27 C28 . 1.354(7) ?
    C27 H27 . 0.9300 ?
    C28 C29 . 1.392(7) ?
    C28 H28 . 0.9300 ?
    C29 C30 . 1.412(6) ?
    C29 C31 . 1.430(7) ?
    C31 C32 . 1.335(7) ?
    C31 H31 . 0.9300 ?
    C32 C33 . 1.412(7) ?
    C32 H32 . 0.9300 ?
    C33 C35 . 1.417(7) ?
    C35 C36 . 1.365(7) ?
    C35 H35 . 0.9300 ?
    C36 C37 . 1.400(7) ?
    C36 H36 . 0.9300 ?
    C37 H37 . 0.9300 ?
    N6 C39 . 1.131(8) ?
    Cl2 O5 . 1.333(7) ?
    Cl2 O6 . 1.390(5) ?
    Cl2 O8 . 1.404(4) ?
    Cl2 O7 . 1.435(5) ?
    C38 C39 . 1.447(10) ?
    C38 H38A . 0.9600 ?
    C38 H38B . 0.9600 ?
    C38 H38C . 0.9600 ?
    Cl1 O4 . 1.384(7) ?
    Cl1 O1' . 1.413(6) ?
    Cl1 O4' . 1.418(8) ?
    Cl1 O2 . 1.424(7) ?
    Cl1 O1 . 1.427(7) ?
    Cl1 O3' . 1.429(6) ?
    Cl1 O3 . 1.434(7) ?
    Cl1 O2' . 1.443(7) ?
loop_
    _geom_angle_atom_site_label_1
    _geom_angle_atom_site_label_2
    _geom_angle_atom_site_label_3
    _geom_angle_site_symmetry_1
    _geom_angle_site_symmetry_3
    _geom_angle
    _geom_angle_publ_flag
    C25 Fe1 C20 . . 106.1(3) ?
    C25 Fe1 C23 . . 67.5(3) ?
    C20 Fe1 C23 . . 154.6(4) ?
    C25 Fe1 C24 . . 40.2(3) ?
    C20 Fe1 C24 . . 119.1(3) ?
    C23 Fe1 C24 . . 40.1(3) ?
    C25 Fe1 C16 . . 119.8(3) ?
    C20 Fe1 C16 . . 40.53(19) ?
    C23 Fe1 C16 . . 164.2(4) ?
    C24 Fe1 C16 . . 154.0(4) ?
    C25 Fe1 C22 . . 67.2(4) ?
    C20 Fe1 C22 . . 162.5(5) ?
    C23 Fe1 C22 . . 39.8(3) ?
    C24 Fe1 C22 . . 67.0(3) ?
    C16 Fe1 C22 . . 127.3(4) ?
    C25 Fe1 C17 . . 156.6(4) ?
    C20 Fe1 C17 . . 68.3(2) ?
    C23 Fe1 C17 . . 127.2(4) ?
    C24 Fe1 C17 . . 162.6(4) ?
    C16 Fe1 C17 . . 41.22(18) ?
    C22 Fe1 C17 . . 110.9(3) ?
    C25 Fe1 C21 . . 39.1(3) ?
    C20 Fe1 C21 . . 124.4(4) ?
    C23 Fe1 C21 . . 67.1(4) ?
    C24 Fe1 C21 . . 66.5(3) ?
    C16 Fe1 C21 . . 108.9(3) ?
    C22 Fe1 C21 . . 40.4(4) ?
    C17 Fe1 C21 . . 124.1(4) ?
    C25 Fe1 C18 . . 160.5(4) ?
    C20 Fe1 C18 . . 67.8(2) ?
    C23 Fe1 C18 . . 109.5(3) ?
    C24 Fe1 C18 . . 125.0(3) ?
    C16 Fe1 C18 . . 68.54(19) ?
    C22 Fe1 C18 . . 123.8(4) ?
    C17 Fe1 C18 . . 40.48(19) ?
    C21 Fe1 C18 . . 159.4(5) ?
    C25 Fe1 C19 . . 123.7(4) ?
    C20 Fe1 C19 . . 40.72(19) ?
    C23 Fe1 C19 . . 120.8(3) ?
    C24 Fe1 C19 . . 106.7(3) ?
    C16 Fe1 C19 . . 68.42(19) ?
    C22 Fe1 C19 . . 156.5(5) ?
    C17 Fe1 C19 . . 67.8(2) ?
    C21 Fe1 C19 . . 160.1(5) ?
    C18 Fe1 C19 . . 39.8(2) ?
    N2 Cu1 N4 . . 176.93(15) ?
    N2 Cu1 N1 . . 80.23(15) ?
    N4 Cu1 N1 . . 99.71(15) ?
    N2 Cu1 N3 . . 79.55(16) ?
    N4 Cu1 N3 . . 101.06(16) ?
    N1 Cu1 N3 . . 157.13(14) ?
    N2 Cu1 N5 . . 97.81(14) ?
    N4 Cu1 N5 . . 79.12(14) ?
    N1 Cu1 N5 . . 94.17(14) ?
    N3 Cu1 N5 . . 99.06(14) ?
    N2 Cu1 O1 . . 97.9(2) ?
    N4 Cu1 O1 . . 85.1(2) ?
    N1 Cu1 O1 . . 88.2(3) ?
    N3 Cu1 O1 . . 84.1(3) ?
    N5 Cu1 O1 . . 164.3(2) ?
    C1 N1 C5 . . 118.0(4) ?
    C1 N1 Cu1 . . 128.6(3) ?
    C5 N1 Cu1 . . 113.4(3) ?
    C10 N2 C6 . . 122.5(4) ?
    C10 N2 Cu1 . . 119.0(3) ?
    C6 N2 Cu1 . . 118.3(3) ?
    C15 N3 C11 . . 119.4(4) ?
    C15 N3 Cu1 . . 127.1(4) ?
    C11 N3 Cu1 . . 113.5(3) ?
    C26 N4 C30 . . 119.1(4) ?
    C26 N4 Cu1 . . 124.8(3) ?
    C30 N4 Cu1 . . 116.0(3) ?
    C37 N5 C34 . . 118.3(4) ?
    C37 N5 Cu1 . . 132.9(3) ?
    C34 N5 Cu1 . . 108.6(3) ?
    N1 C1 C2 . . 122.9(5) ?
    N1 C1 H1 . . 118.6 ?
    C2 C1 H1 . . 118.6 ?
    C1 C2 C3 . . 119.1(4) ?
    C1 C2 H2 . . 120.4 ?
    C3 C2 H2 . . 120.4 ?
    C4 C3 C2 . . 118.8(5) ?
    C4 C3 H3 . . 120.6 ?
    C2 C3 H3 . . 120.6 ?
    C3 C4 C5 . . 119.2(5) ?
    C3 C4 H4 . . 120.4 ?
    C5 C4 H4 . . 120.4 ?
    N1 C5 C4 . . 121.9(4) ?
    N1 C5 C6 . . 114.3(4) ?
    C4 C5 C6 . . 123.8(4) ?
    N2 C6 C7 . . 120.3(4) ?
    N2 C6 C5 . . 113.1(4) ?
    C7 C6 C5 . . 126.6(4) ?
    C6 C7 C8 . . 119.3(4) ?
    C6 C7 H7 . . 120.3 ?
    C8 C7 H7 . . 120.3 ?
    C7 C8 C9 . . 117.8(4) ?
    C7 C8 C16 . . 121.0(4) ?
    C9 C8 C16 . . 121.2(4) ?
    C10 C9 C8 . . 120.5(4) ?
    C10 C9 H9 . . 119.8 ?
    C8 C9 H9 . . 119.8 ?
    N2 C10 C9 . . 119.5(4) ?
    N2 C10 C11 . . 113.5(4) ?
    C9 C10 C11 . . 127.0(4) ?
    N3 C11 C12 . . 121.3(4) ?
    N3 C11 C10 . . 113.7(4) ?
    C12 C11 C10 . . 125.0(4) ?
    N5 C34 C33 . . 123.3(4) ?
    N5 C34 C30 . . 117.0(4) ?
    C33 C34 C30 . . 119.7(4) ?
    C11 C12 C13 . . 119.3(5) ?
    C11 C12 H12 . . 120.4 ?
    C13 C12 H12 . . 120.4 ?
    C14 C13 C12 . . 119.9(5) ?
    C14 C13 H13 . . 120.1 ?
    C12 C13 H13 . . 120.1 ?
    C13 C14 C15 . . 118.7(5) ?
    C13 C14 H14 . . 120.6 ?
    C15 C14 H14 . . 120.6 ?
    N3 C15 C14 . . 121.5(5) ?
    N3 C15 H15 . . 119.3 ?
    C14 C15 H15 . . 119.3 ?
    C20 C16 C17 . . 107.0(4) ?
    C20 C16 C8 . . 127.0(4) ?
    C17 C16 C8 . . 125.9(4) ?
    C20 C16 Fe1 . . 69.5(3) ?
    C17 C16 Fe1 . . 69.5(3) ?
    C8 C16 Fe1 . . 122.8(3) ?
    C18 C17 C16 . . 107.7(5) ?
    C18 C17 Fe1 . . 70.2(3) ?
    C16 C17 Fe1 . . 69.3(3) ?
    C18 C17 H17 . . 126.1 ?
    C16 C17 H17 . . 126.1 ?
    Fe1 C17 H17 . . 125.9 ?
    C19 C18 C17 . . 108.6(4) ?
    C19 C18 Fe1 . . 70.1(3) ?
    C17 C18 Fe1 . . 69.3(3) ?
    C19 C18 H18 . . 125.7 ?
    C17 C18 H18 . . 125.7 ?
    Fe1 C18 H18 . . 126.5 ?
    C18 C19 C20 . . 108.0(5) ?
    C18 C19 Fe1 . . 70.1(3) ?
    C20 C19 Fe1 . . 68.8(3) ?
    C18 C19 H19 . . 126.0 ?
    C20 C19 H19 . . 126.0 ?
    Fe1 C19 H19 . . 126.6 ?
    C16 C20 C19 . . 108.7(5) ?
    C16 C20 Fe1 . . 70.0(3) ?
    C19 C20 Fe1 . . 70.5(3) ?
    C16 C20 H20 . . 125.7 ?
    C19 C20 H20 . . 125.7 ?
    Fe1 C20 H20 . . 125.5 ?
    C25 C21 C22 . . 108.4(9) ?
    C25 C21 Fe1 . . 69.7(5) ?
    C22 C21 Fe1 . . 69.4(5) ?
    C25 C21 H21 . . 125.8 ?
    C22 C21 H21 . . 125.8 ?
    Fe1 C21 H21 . . 126.6 ?
    C23 C22 C21 . . 107.5(9) ?
    C23 C22 Fe1 . . 70.0(5) ?
    C21 C22 Fe1 . . 70.2(5) ?
    C23 C22 H22 . . 126.2 ?
    C21 C22 H22 . . 126.2 ?
    Fe1 C22 H22 . . 126.2 ?
    C22 C23 C24 . . 107.9(8) ?
    C22 C23 Fe1 . . 70.2(4) ?
    C24 C23 Fe1 . . 69.9(4) ?
    C22 C23 H23 . . 126.0 ?
    C24 C23 H23 . . 126.0 ?
    Fe1 C23 H23 . . 125.4 ?
    C25 C24 C23 . . 107.9(8) ?
    C25 C24 Fe1 . . 69.7(4) ?
    C23 C24 Fe1 . . 69.9(4) ?
    C25 C24 H24 . . 126.1 ?
    C23 C24 H24 . . 126.1 ?
    Fe1 C24 H24 . . 125.9 ?
    C21 C25 C24 . . 108.4(9) ?
    C21 C25 Fe1 . . 71.2(5) ?
    C24 C25 Fe1 . . 70.1(4) ?
    C21 C25 H25 . . 125.8 ?
    C24 C25 H25 . . 125.8 ?
    Fe1 C25 H25 . . 124.5 ?
    N4 C26 C27 . . 121.6(5) ?
    N4 C26 H26 . . 119.2 ?
    C27 C26 H26 . . 119.2 ?
    C28 C27 C26 . . 119.7(5) ?
    C28 C27 H27 . . 120.1 ?
    C26 C27 H27 . . 120.1 ?
    C27 C28 C29 . . 120.5(5) ?
    C27 C28 H28 . . 119.8 ?
    C29 C28 H28 . . 119.8 ?
    C28 C29 C30 . . 116.6(4) ?
    C28 C29 C31 . . 124.3(5) ?
    C30 C29 C31 . . 119.0(5) ?
    N4 C30 C29 . . 122.4(4) ?
    N4 C30 C34 . . 118.9(4) ?
    C29 C30 C34 . . 118.7(4) ?
    C32 C31 C29 . . 121.6(5) ?
    C32 C31 H31 . . 119.2 ?
    C29 C31 H31 . . 119.2 ?
    C31 C32 C33 . . 121.2(5) ?
    C31 C32 H32 . . 119.4 ?
    C33 C32 H32 . . 119.4 ?
    C34 C33 C32 . . 119.7(5) ?
    C34 C33 C35 . . 116.7(4) ?
    C32 C33 C35 . . 123.6(5) ?
    C36 C35 C33 . . 119.5(5) ?
    C36 C35 H35 . . 120.3 ?
    C33 C35 H35 . . 120.3 ?
    C35 C36 C37 . . 119.5(5) ?
    C35 C36 H36 . . 120.3 ?
    C37 C36 H36 . . 120.3 ?
    N5 C37 C36 . . 122.7(5) ?
    N5 C37 H37 . . 118.6 ?
    C36 C37 H37 . . 118.6 ?
    O5 Cl2 O6 . . 113.1(6) ?
    O5 Cl2 O8 . . 106.0(4) ?
    O6 Cl2 O8 . . 109.7(3) ?
    O5 Cl2 O7 . . 112.3(6) ?
    O6 Cl2 O7 . . 108.2(3) ?
    O8 Cl2 O7 . . 107.4(3) ?
    C39 C38 H38A . . 109.5 ?
    C39 C38 H38B . . 109.5 ?
    H38A C38 H38B . . 109.5 ?
    C39 C38 H38C . . 109.5 ?
    H38A C38 H38C . . 109.5 ?
    H38B C38 H38C . . 109.5 ?
    N6 C39 C38 . . 178.0(8) ?
    O4 Cl1 O1' . . 119.7(7) ?
    O4 Cl1 O4' . . 54.5(7) ?
    O1' Cl1 O4' . . 118.5(7) ?
    O4 Cl1 O2 . . 116.2(7) ?
    O1' Cl1 O2 . . 116.4(6) ?
    O4' Cl1 O2 . . 73.7(7) ?
    O4 Cl1 O1 . . 109.7(7) ?
    O4' Cl1 O1 . . 93.0(7) ?
    O2 Cl1 O1 . . 107.5(6) ?
    O4 Cl1 O3' . . 50.9(6) ?
    O1' Cl1 O3' . . 111.0(6) ?
    O4' Cl1 O3' . . 103.3(7) ?
    O2 Cl1 O3' . . 127.1(6) ?
    O1 Cl1 O3' . . 125.3(6) ?
    O4 Cl1 O3 . . 109.8(7) ?
    O1' Cl1 O3 . . 86.0(7) ?
    O4' Cl1 O3 . . 154.7(7) ?
    O2 Cl1 O3 . . 101.8(6) ?
    O1 Cl1 O3 . . 111.8(7) ?
    O3' Cl1 O3 . . 59.0(6) ?
    O4 Cl1 O2' . . 131.7(7) ?
    O1' Cl1 O2' . . 108.4(6) ?
    O4' Cl1 O2' . . 106.4(7) ?
    O1 Cl1 O2' . . 115.8(7) ?
    O3' Cl1 O2' . . 108.8(6) ?
    O3 Cl1 O2' . . 67.6(7) ?
    Cl1 O1 Cu1 . . 120.5(6) ?
loop_
    _geom_torsion_atom_site_label_1
    _geom_torsion_atom_site_label_2
    _geom_torsion_atom_site_label_3
    _geom_torsion_atom_site_label_4
    _geom_torsion_site_symmetry_1
    _geom_torsion_site_symmetry_2
    _geom_torsion_site_symmetry_3
    _geom_torsion_site_symmetry_4
    _geom_torsion
    _geom_torsion_publ_flag
    N2 Cu1 N1 C1 . . . . 174.5(4) ?
    N4 Cu1 N1 C1 . . . . -8.7(4) ?
    N3 Cu1 N1 C1 . . . . 146.3(4) ?
    N5 Cu1 N1 C1 . . . . -88.3(4) ?
    O1 Cu1 N1 C1 . . . . 76.1(4) ?
    N2 Cu1 N1 C5 . . . . -4.6(3) ?
    N4 Cu1 N1 C5 . . . . 172.2(3) ?
    N3 Cu1 N1 C5 . . . . -32.8(5) ?
    N5 Cu1 N1 C5 . . . . 92.6(3) ?
    O1 Cu1 N1 C5 . . . . -103.0(3) ?
    N1 Cu1 N2 C10 . . . . -177.6(3) ?
    N3 Cu1 N2 C10 . . . . -8.3(3) ?
    N5 Cu1 N2 C10 . . . . 89.5(3) ?
    O1 Cu1 N2 C10 . . . . -90.7(4) ?
    N1 Cu1 N2 C6 . . . . 8.1(3) ?
    N3 Cu1 N2 C6 . . . . 177.4(3) ?
    N5 Cu1 N2 C6 . . . . -84.8(3) ?
    O1 Cu1 N2 C6 . . . . 94.9(4) ?
    N2 Cu1 N3 C15 . . . . -174.3(4) ?
    N4 Cu1 N3 C15 . . . . 8.7(4) ?
    N1 Cu1 N3 C15 . . . . -146.1(4) ?
    N5 Cu1 N3 C15 . . . . 89.3(4) ?
    O1 Cu1 N3 C15 . . . . -75.1(4) ?
    N2 Cu1 N3 C11 . . . . 5.5(3) ?
    N4 Cu1 N3 C11 . . . . -171.4(3) ?
    N1 Cu1 N3 C11 . . . . 33.8(6) ?
    N5 Cu1 N3 C11 . . . . -90.8(3) ?
    O1 Cu1 N3 C11 . . . . 104.8(3) ?
    N1 Cu1 N4 C26 . . . . 88.2(4) ?
    N3 Cu1 N4 C26 . . . . -82.1(4) ?
    N5 Cu1 N4 C26 . . . . -179.4(4) ?
    O1 Cu1 N4 C26 . . . . 0.9(5) ?
    N1 Cu1 N4 C30 . . . . -88.0(3) ?
    N3 Cu1 N4 C30 . . . . 101.7(3) ?
    N5 Cu1 N4 C30 . . . . 4.4(3) ?
    O1 Cu1 N4 C30 . . . . -175.4(4) ?
    N2 Cu1 N5 C37 . . . . 0.3(5) ?
    N4 Cu1 N5 C37 . . . . -179.5(5) ?
    N1 Cu1 N5 C37 . . . . -80.4(5) ?
    N3 Cu1 N5 C37 . . . . 80.9(5) ?
    O1 Cu1 N5 C37 . . . . -178.7(10) ?
    N2 Cu1 N5 C34 . . . . 174.5(3) ?
    N4 Cu1 N5 C34 . . . . -5.3(3) ?
    N1 Cu1 N5 C34 . . . . 93.8(3) ?
    N3 Cu1 N5 C34 . . . . -104.9(3) ?
    O1 Cu1 N5 C34 . . . . -4.5(11) ?
    C5 N1 C1 C2 . . . . -1.2(7) ?
    Cu1 N1 C1 C2 . . . . 179.8(4) ?
    N1 C1 C2 C3 . . . . 0.7(8) ?
    C1 C2 C3 C4 . . . . -0.7(7) ?
    C2 C3 C4 C5 . . . . 1.1(7) ?
    C1 N1 C5 C4 . . . . 1.6(6) ?
    Cu1 N1 C5 C4 . . . . -179.2(3) ?
    C1 N1 C5 C6 . . . . -178.2(4) ?
    Cu1 N1 C5 C6 . . . . 0.9(4) ?
    C3 C4 C5 N1 . . . . -1.6(7) ?
    C3 C4 C5 C6 . . . . 178.2(4) ?
    C10 N2 C6 C7 . . . . -1.7(6) ?
    Cu1 N2 C6 C7 . . . . 172.4(3) ?
    C10 N2 C6 C5 . . . . 176.1(4) ?
    Cu1 N2 C6 C5 . . . . -9.7(5) ?
    N1 C5 C6 N2 . . . . 5.4(5) ?
    C4 C5 C6 N2 . . . . -174.5(4) ?
    N1 C5 C6 C7 . . . . -176.9(4) ?
    C4 C5 C6 C7 . . . . 3.2(7) ?
    N2 C6 C7 C8 . . . . -0.6(6) ?
    C5 C6 C7 C8 . . . . -178.1(4) ?
    C6 C7 C8 C9 . . . . 2.0(6) ?
    C6 C7 C8 C16 . . . . -178.9(4) ?
    C7 C8 C9 C10 . . . . -1.4(7) ?
    C16 C8 C9 C10 . . . . 179.5(4) ?
    C6 N2 C10 C9 . . . . 2.4(6) ?
    Cu1 N2 C10 C9 . . . . -171.7(3) ?
    C6 N2 C10 C11 . . . . -176.7(4) ?
    Cu1 N2 C10 C11 . . . . 9.3(5) ?
    C8 C9 C10 N2 . . . . -0.8(6) ?
    C8 C9 C10 C11 . . . . 178.1(4) ?
    C15 N3 C11 C12 . . . . -0.6(6) ?
    Cu1 N3 C11 C12 . . . . 179.5(3) ?
    C15 N3 C11 C10 . . . . 177.5(4) ?
    Cu1 N3 C11 C10 . . . . -2.4(5) ?
    N2 C10 C11 N3 . . . . -4.0(5) ?
    C9 C10 C11 N3 . . . . 177.0(4) ?
    N2 C10 C11 C12 . . . . 174.0(4) ?
    C9 C10 C11 C12 . . . . -5.0(7) ?
    C37 N5 C34 C33 . . . . 1.4(7) ?
    Cu1 N5 C34 C33 . . . . -173.8(4) ?
    C37 N5 C34 C30 . . . . -179.5(4) ?
    Cu1 N5 C34 C30 . . . . 5.3(5) ?
    N3 C11 C12 C13 . . . . 0.9(7) ?
    C10 C11 C12 C13 . . . . -176.9(4) ?
    C11 C12 C13 C14 . . . . -0.4(8) ?
    C12 C13 C14 C15 . . . . -0.4(8) ?
    C11 N3 C15 C14 . . . . -0.3(7) ?
    Cu1 N3 C15 C14 . . . . 179.6(4) ?
    C13 C14 C15 N3 . . . . 0.8(8) ?
    C7 C8 C16 C20 . . . . -10.9(7) ?
    C9 C8 C16 C20 . . . . 168.1(5) ?
    C7 C8 C16 C17 . . . . 174.0(5) ?
    C9 C8 C16 C17 . . . . -7.0(7) ?
    C7 C8 C16 Fe1 . . . . -98.8(5) ?
    C9 C8 C16 Fe1 . . . . 80.2(5) ?
    C25 Fe1 C16 C20 . . . . -79.8(5) ?
    C23 Fe1 C16 C20 . . . . 166.5(10) ?
    C24 Fe1 C16 C20 . . . . -46.3(7) ?
    C22 Fe1 C16 C20 . . . . -162.6(5) ?
    C17 Fe1 C16 C20 . . . . 118.2(4) ?
    C21 Fe1 C16 C20 . . . . -121.2(5) ?
    C18 Fe1 C16 C20 . . . . 80.6(3) ?
    C19 Fe1 C16 C20 . . . . 37.7(3) ?
    C25 Fe1 C16 C17 . . . . 162.0(5) ?
    C20 Fe1 C16 C17 . . . . -118.2(4) ?
    C23 Fe1 C16 C17 . . . . 48.2(11) ?
    C24 Fe1 C16 C17 . . . . -164.6(6) ?
    C22 Fe1 C16 C17 . . . . 79.2(5) ?
    C21 Fe1 C16 C17 . . . . 120.5(5) ?
    C18 Fe1 C16 C17 . . . . -37.7(3) ?
    C19 Fe1 C16 C17 . . . . -80.6(3) ?
    C25 Fe1 C16 C8 . . . . 41.8(6) ?
    C20 Fe1 C16 C8 . . . . 121.6(5) ?
    C23 Fe1 C16 C8 . . . . -72.0(11) ?
    C24 Fe1 C16 C8 . . . . 75.2(8) ?
    C22 Fe1 C16 C8 . . . . -41.0(6) ?
    C17 Fe1 C16 C8 . . . . -120.2(5) ?
    C21 Fe1 C16 C8 . . . . 0.3(6) ?
    C18 Fe1 C16 C8 . . . . -157.9(5) ?
    C19 Fe1 C16 C8 . . . . 159.2(4) ?
    C20 C16 C17 C18 . . . . 0.4(6) ?
    C8 C16 C17 C18 . . . . 176.2(4) ?
    Fe1 C16 C17 C18 . . . . 60.0(4) ?
    C20 C16 C17 Fe1 . . . . -59.6(3) ?
    C8 C16 C17 Fe1 . . . . 116.3(5) ?
    C25 Fe1 C17 C18 . . . . -161.3(8) ?
    C20 Fe1 C17 C18 . . . . -80.8(3) ?
    C23 Fe1 C17 C18 . . . . 76.0(5) ?
    C24 Fe1 C17 C18 . . . . 38.2(11) ?
    C16 Fe1 C17 C18 . . . . -118.8(5) ?
    C22 Fe1 C17 C18 . . . . 118.0(6) ?
    C21 Fe1 C17 C18 . . . . 161.5(6) ?
    C19 Fe1 C17 C18 . . . . -36.7(3) ?
    C25 Fe1 C17 C16 . . . . -42.5(9) ?
    C20 Fe1 C17 C16 . . . . 38.0(3) ?
    C23 Fe1 C17 C16 . . . . -165.2(5) ?
    C24 Fe1 C17 C16 . . . . 157.0(9) ?
    C22 Fe1 C17 C16 . . . . -123.2(5) ?
    C21 Fe1 C17 C16 . . . . -79.7(6) ?
    C18 Fe1 C17 C16 . . . . 118.8(5) ?
    C19 Fe1 C17 C16 . . . . 82.1(3) ?
    C16 C17 C18 C19 . . . . -0.1(6) ?
    Fe1 C17 C18 C19 . . . . 59.3(4) ?
    C16 C17 C18 Fe1 . . . . -59.4(3) ?
    C25 Fe1 C18 C19 . . . . 37.6(10) ?
    C20 Fe1 C18 C19 . . . . -37.8(3) ?
    C23 Fe1 C18 C19 . . . . 115.1(5) ?
    C24 Fe1 C18 C19 . . . . 73.0(5) ?
    C16 Fe1 C18 C19 . . . . -81.6(3) ?
    C22 Fe1 C18 C19 . . . . 157.0(5) ?
    C17 Fe1 C18 C19 . . . . -120.0(4) ?
    C21 Fe1 C18 C19 . . . . -168.3(9) ?
    C25 Fe1 C18 C17 . . . . 157.6(8) ?
    C20 Fe1 C18 C17 . . . . 82.2(3) ?
    C23 Fe1 C18 C17 . . . . -124.9(5) ?
    C24 Fe1 C18 C17 . . . . -167.0(4) ?
    C16 Fe1 C18 C17 . . . . 38.4(3) ?
    C22 Fe1 C18 C17 . . . . -83.0(5) ?
    C21 Fe1 C18 C17 . . . . -48.3(10) ?
    C19 Fe1 C18 C17 . . . . 120.0(4) ?
    C17 C18 C19 C20 . . . . -0.2(6) ?
    Fe1 C18 C19 C20 . . . . 58.6(3) ?
    C17 C18 C19 Fe1 . . . . -58.7(4) ?
    C25 Fe1 C19 C18 . . . . -165.8(4) ?
    C20 Fe1 C19 C18 . . . . 119.5(4) ?
    C23 Fe1 C19 C18 . . . . -83.7(5) ?
    C24 Fe1 C19 C18 . . . . -125.1(5) ?
    C16 Fe1 C19 C18 . . . . 82.0(3) ?
    C22 Fe1 C19 C18 . . . . -54.4(8) ?
    C17 Fe1 C19 C18 . . . . 37.4(3) ?
    C21 Fe1 C19 C18 . . . . 167.9(8) ?
    C25 Fe1 C19 C20 . . . . 74.7(5) ?
    C23 Fe1 C19 C20 . . . . 156.8(5) ?
    C24 Fe1 C19 C20 . . . . 115.4(5) ?
    C16 Fe1 C19 C20 . . . . -37.5(3) ?
    C22 Fe1 C19 C20 . . . . -173.9(7) ?
    C17 Fe1 C19 C20 . . . . -82.1(3) ?
    C21 Fe1 C19 C20 . . . . 48.5(10) ?
    C18 Fe1 C19 C20 . . . . -119.5(4) ?
    C17 C16 C20 C19 . . . . -0.5(5) ?
    C8 C16 C20 C19 . . . . -176.3(4) ?
    Fe1 C16 C20 C19 . . . . -60.1(3) ?
    C17 C16 C20 Fe1 . . . . 59.6(3) ?
    C8 C16 C20 Fe1 . . . . -116.2(5) ?
    C18 C19 C20 C16 . . . . 0.4(6) ?
    Fe1 C19 C20 C16 . . . . 59.8(3) ?
    C18 C19 C20 Fe1 . . . . -59.4(4) ?
    C25 Fe1 C20 C16 . . . . 117.2(5) ?
    C23 Fe1 C20 C16 . . . . -171.5(6) ?
    C24 Fe1 C20 C16 . . . . 158.7(4) ?
    C22 Fe1 C20 C16 . . . . 52.4(11) ?
    C17 Fe1 C20 C16 . . . . -38.7(3) ?
    C21 Fe1 C20 C16 . . . . 78.6(5) ?
    C18 Fe1 C20 C16 . . . . -82.4(3) ?
    C19 Fe1 C20 C16 . . . . -119.4(4) ?
    C25 Fe1 C20 C19 . . . . -123.3(5) ?
    C23 Fe1 C20 C19 . . . . -52.0(8) ?
    C24 Fe1 C20 C19 . . . . -81.9(5) ?
    C16 Fe1 C20 C19 . . . . 119.4(4) ?
    C22 Fe1 C20 C19 . . . . 171.8(9) ?
    C17 Fe1 C20 C19 . . . . 80.8(3) ?
    C21 Fe1 C20 C19 . . . . -162.0(5) ?
    C18 Fe1 C20 C19 . . . . 37.0(3) ?
    C20 Fe1 C21 C25 . . . . 72.0(7) ?
    C23 Fe1 C21 C25 . . . . -82.1(6) ?
    C24 Fe1 C21 C25 . . . . -38.2(6) ?
    C16 Fe1 C21 C25 . . . . 114.3(6) ?
    C22 Fe1 C21 C25 . . . . -119.8(9) ?
    C17 Fe1 C21 C25 . . . . 157.6(5) ?
    C18 Fe1 C21 C25 . . . . -166.6(7) ?
    C19 Fe1 C21 C25 . . . . 35.7(12) ?
    C25 Fe1 C21 C22 . . . . 119.8(9) ?
    C20 Fe1 C21 C22 . . . . -168.2(5) ?
    C23 Fe1 C21 C22 . . . . 37.8(6) ?
    C24 Fe1 C21 C22 . . . . 81.6(6) ?
    C16 Fe1 C21 C22 . . . . -125.9(6) ?
    C17 Fe1 C21 C22 . . . . -82.6(6) ?
    C18 Fe1 C21 C22 . . . . -46.8(11) ?
    C19 Fe1 C21 C22 . . . . 155.5(8) ?
    C25 C21 C22 C23 . . . . -1.3(9) ?
    Fe1 C21 C22 C23 . . . . -60.3(5) ?
    C25 C21 C22 Fe1 . . . . 59.0(6) ?
    C25 Fe1 C22 C23 . . . . 81.7(6) ?
    C20 Fe1 C22 C23 . . . . 152.3(9) ?
    C24 Fe1 C22 C23 . . . . 37.9(5) ?
    C16 Fe1 C22 C23 . . . . -167.3(5) ?
    C17 Fe1 C22 C23 . . . . -123.5(6) ?
    C21 Fe1 C22 C23 . . . . 118.1(8) ?
    C18 Fe1 C22 C23 . . . . -79.9(6) ?
    C19 Fe1 C22 C23 . . . . -41.1(11) ?
    C25 Fe1 C22 C21 . . . . -36.4(5) ?
    C20 Fe1 C22 C21 . . . . 34.2(13) ?
    C23 Fe1 C22 C21 . . . . -118.1(8) ?
    C24 Fe1 C22 C21 . . . . -80.2(6) ?
    C16 Fe1 C22 C21 . . . . 74.5(7) ?
    C17 Fe1 C22 C21 . . . . 118.4(6) ?
    C18 Fe1 C22 C21 . . . . 162.0(5) ?
    C19 Fe1 C22 C21 . . . . -159.2(7) ?
    C21 C22 C23 C24 . . . . 0.4(9) ?
    Fe1 C22 C23 C24 . . . . -60.1(5) ?
    C21 C22 C23 Fe1 . . . . 60.4(6) ?
    C25 Fe1 C23 C22 . . . . -80.9(6) ?
    C20 Fe1 C23 C22 . . . . -161.0(7) ?
    C24 Fe1 C23 C22 . . . . -118.6(8) ?
    C16 Fe1 C23 C22 . . . . 39.8(13) ?
    C17 Fe1 C23 C22 . . . . 77.9(7) ?
    C21 Fe1 C23 C22 . . . . -38.4(6) ?
    C18 Fe1 C23 C22 . . . . 119.8(6) ?
    C19 Fe1 C23 C22 . . . . 162.2(6) ?
    C25 Fe1 C23 C24 . . . . 37.7(5) ?
    C20 Fe1 C23 C24 . . . . -42.4(9) ?
    C16 Fe1 C23 C24 . . . . 158.4(9) ?
    C22 Fe1 C23 C24 . . . . 118.6(8) ?
    C17 Fe1 C23 C24 . . . . -163.5(5) ?
    C21 Fe1 C23 C24 . . . . 80.2(6) ?
    C18 Fe1 C23 C24 . . . . -121.6(6) ?
    C19 Fe1 C23 C24 . . . . -79.2(6) ?
    C22 C23 C24 C25 . . . . 0.6(9) ?
    Fe1 C23 C24 C25 . . . . -59.6(5) ?
    C22 C23 C24 Fe1 . . . . 60.2(5) ?
    C20 Fe1 C24 C25 . . . . -80.4(6) ?
    C23 Fe1 C24 C25 . . . . 118.9(8) ?
    C16 Fe1 C24 C25 . . . . -47.9(9) ?
    C22 Fe1 C24 C25 . . . . 81.3(6) ?
    C17 Fe1 C24 C25 . . . . 168.2(8) ?
    C21 Fe1 C24 C25 . . . . 37.2(6) ?
    C18 Fe1 C24 C25 . . . . -162.5(6) ?
    C19 Fe1 C24 C25 . . . . -122.8(6) ?
    C25 Fe1 C24 C23 . . . . -118.9(8) ?
    C20 Fe1 C24 C23 . . . . 160.7(5) ?
    C16 Fe1 C24 C23 . . . . -166.8(6) ?
    C22 Fe1 C24 C23 . . . . -37.6(5) ?
    C17 Fe1 C24 C23 . . . . 49.2(11) ?
    C21 Fe1 C24 C23 . . . . -81.7(6) ?
    C18 Fe1 C24 C23 . . . . 78.6(6) ?
    C19 Fe1 C24 C23 . . . . 118.3(6) ?
    C22 C21 C25 C24 . . . . 1.7(9) ?
    Fe1 C21 C25 C24 . . . . 60.6(5) ?
    C22 C21 C25 Fe1 . . . . -58.8(6) ?
    C23 C24 C25 C21 . . . . -1.5(9) ?
    Fe1 C24 C25 C21 . . . . -61.2(5) ?
    C23 C24 C25 Fe1 . . . . 59.7(5) ?
    C20 Fe1 C25 C21 . . . . -125.2(7) ?
    C23 Fe1 C25 C21 . . . . 80.8(6) ?
    C24 Fe1 C25 C21 . . . . 118.5(9) ?
    C16 Fe1 C25 C21 . . . . -83.5(7) ?
    C22 Fe1 C25 C21 . . . . 37.6(6) ?
    C17 Fe1 C25 C21 . . . . -52.6(11) ?
    C18 Fe1 C25 C21 . . . . 165.9(8) ?
    C19 Fe1 C25 C21 . . . . -166.2(6) ?
    C20 Fe1 C25 C24 . . . . 116.3(6) ?
    C23 Fe1 C25 C24 . . . . -37.6(5) ?
    C16 Fe1 C25 C24 . . . . 158.0(5) ?
    C22 Fe1 C25 C24 . . . . -80.9(6) ?
    C17 Fe1 C25 C24 . . . . -171.1(6) ?
    C21 Fe1 C25 C24 . . . . -118.5(9) ?
    C18 Fe1 C25 C24 . . . . 47.4(11) ?
    C19 Fe1 C25 C24 . . . . 75.3(6) ?
    C30 N4 C26 C27 . . . . -1.2(7) ?
    Cu1 N4 C26 C27 . . . . -177.3(4) ?
    N4 C26 C27 C28 . . . . 1.0(8) ?
    C26 C27 C28 C29 . . . . -1.1(8) ?
    C27 C28 C29 C30 . . . . 1.3(8) ?
    C27 C28 C29 C31 . . . . 179.4(5) ?
    C26 N4 C30 C29 . . . . 1.5(7) ?
    Cu1 N4 C30 C29 . . . . 177.9(3) ?
    C26 N4 C30 C34 . . . . -179.5(4) ?
    Cu1 N4 C30 C34 . . . . -3.1(5) ?
    C28 C29 C30 N4 . . . . -1.5(7) ?
    C31 C29 C30 N4 . . . . -179.7(5) ?
    C28 C29 C30 C34 . . . . 179.5(4) ?
    C31 C29 C30 C34 . . . . 1.2(7) ?
    N5 C34 C30 N4 . . . . -2.1(6) ?
    C33 C34 C30 N4 . . . . 177.0(4) ?
    N5 C34 C30 C29 . . . . 177.0(4) ?
    C33 C34 C30 C29 . . . . -3.9(7) ?
    C28 C29 C31 C32 . . . . -176.5(5) ?
    C30 C29 C31 C32 . . . . 1.6(8) ?
    C29 C31 C32 C33 . . . . -1.7(9) ?
    N5 C34 C33 C32 . . . . -177.1(4) ?
    C30 C34 C33 C32 . . . . 3.9(7) ?
    N5 C34 C33 C35 . . . . 0.2(7) ?
    C30 C34 C33 C35 . . . . -178.9(4) ?
    C31 C32 C33 C34 . . . . -1.0(8) ?
    C31 C32 C33 C35 . . . . -178.1(6) ?
    C34 C33 C35 C36 . . . . -0.2(8) ?
    C32 C33 C35 C36 . . . . 177.0(5) ?
    C33 C35 C36 C37 . . . . -1.3(9) ?
    C34 N5 C37 C36 . . . . -3.0(8) ?
    Cu1 N5 C37 C36 . . . . 170.7(4) ?
    C35 C36 C37 N5 . . . . 3.1(9) ?
    O4 Cl1 O1 Cu1 . . . . -177.0(8) ?
    O1' Cl1 O1 Cu1 . . . . -58.9(15) ?
    O4' Cl1 O1 Cu1 . . . . 129.8(8) ?
    O2 Cl1 O1 Cu1 . . . . 55.9(9) ?
    O3' Cl1 O1 Cu1 . . . . -121.6(7) ?
    O3 Cl1 O1 Cu1 . . . . -54.9(9) ?
    O2' Cl1 O1 Cu1 . . . . 19.9(11) ?
    N2 Cu1 O1 Cl1 . . . . 14.4(8) ?
    N4 Cu1 O1 Cl1 . . . . -165.9(7) ?
    N1 Cu1 O1 Cl1 . . . . 94.2(7) ?
    N3 Cu1 O1 Cl1 . . . . -64.2(7) ?
    N5 Cu1 O1 Cl1 . . . . -166.6(4) ?
data_global
_journal_date_recd_electronic     2009-05-28
_journal_date_accepted     2009-06-01
_journal_name_full     'Acta Crystallographica, Section E'
_journal_year     2009
_journal_volume     65
_journal_issue      7
_journal_page_first     m731
_journal_page_last     m731
_journal_paper_category     QM
_journal_coeditor_code     AT2803
_publ_contact_author_name     'Tang, Si-Ping'
_publ_contact_author_address
;
Key Laboratory of Functional Organometallic Materials
Hengyang Normal University
Hengyang
Hunan 421008
People's Republic of China.
;
_publ_contact_author_email     sptang88@163.com
_publ_contact_author_phone     ?
_publ_section_title
;\
(4'-Ferrocenyl-2,2':6',2''-terpyridine-\
\k^3^<i>N</i>,<i>N</i>',<i>N</i>'')(1,10-phenanthroline-\
\k^2^<i>N</i>,<i>N</i>')copper(II) bis(perchlorate) acetonitrile solvate
;
loop_
    _publ_author_name
    _publ_author_address
    'Tang, Si-Ping'
;
Key Laboratory of Functional Organometallic Materials
Hengyang Normal University
Hengyang
Hunan 421008
People's Republic of China.
;
    'Kuang, Dai-Zhi'
;
Key Laboratory of Functional Organometallic Materials
Hengyang Normal University
Hengyang
Hunan 421008
People's Republic of China.
;
    'Feng, Yong-Lan'
;
Key Laboratory of Functional Organometallic Materials
Hengyang Normal University
Hengyang
Hunan 421008
People's Republic of China.
;
    'Chen, Man-Sheng'
;
Key Laboratory of Functional Organometallic Materials
Hengyang Normal University
Hengyang
Hunan 421008
People's Republic of China.
;
    'Li, Wei'
;
Key Laboratory of Functional Organometallic Materials
Hengyang Normal University
Hengyang
Hunan 421008
People's Republic of China.
;
