# Supplementary material for: (4′-Ferrocenyl-2,2′:6′,2′′-terpyridine-κ3 N,N′,N′′)(1,10-phenanthroline-κ2 N,N′)copper(II) bis(perchlorate) acetonitrile solvate
Source: Acta Crystallogr Sect E Struct Rep Online. 2009 Jun 6;65(Pt 7):m731. doi: 10.1107/S1600536809020753 (PMC2969231; doi:10.1107/S1600536809020753)
Supplement: Supplementary file 2 [file e-65-0m731-Isup2.hkl]

# 
# h,k,l, Fc-squared, Fo-squared, sigma(Fo-squared) and status flag 
# 
data_I
_shelx_title ' cum in P2(1)/c' 
_shelx_refln_list_code          4 
_shelx_F_calc_maximum      397.65 
_exptl_crystal_F_000      1836.00 
_reflns_d_resolution_high  0.8107 
 
loop_ 
 _symmetry_equiv_pos_as_xyz 
 'x, y, z' 
 '-x, y+1/2, -z+1/2' 
 '-x, -y, -z' 
 'x, -y-1/2, z-1/2' 
 
_cell_length_a    13.5554 
_cell_length_b    12.1087 
_cell_length_c    23.1754 
_cell_angle_alpha  90.000 
_cell_angle_beta   97.577 
_cell_angle_gamma  90.000 
 
_shelx_F_squared_multiplier     1.000 
 
loop_ 
 _refln_index_h 
 _refln_index_k 
 _refln_index_l 
 _refln_F_squared_calc 
 _refln_F_squared_meas 
 _refln_F_squared_sigma 
 _refln_observed_status 
   2   0   0    10999.60    13021.53    335.01 o 
   3   0   0    64015.50    68449.84   1434.55 o 
   4   0   0      403.10      514.30     39.45 o 
   5   0   0     5344.33     4552.71     87.12 o 
   6   0   0     4162.31     5157.85     99.69 o 
   7   0   0     6332.69     6368.43    120.34 o 
   8   0   0     7161.83     6215.29    126.33 o 
   9   0   0     1907.74     1671.36     56.31 o 
  10   0   0     3657.72     3815.83    142.69 o 
  11   0   0      105.79      110.97     31.86 o 
  12   0   0      852.10      952.36     68.98 o 
  13   0   0      641.09      798.11     93.79 o 
  14   0   0     1890.58     2181.93    147.07 o 
  15   0   0       71.36       54.37     43.06 o 
  16   0   0        2.46       89.41     42.70 o 
   1   1   0    19882.45    22653.73    393.76 o 
   3   1   0     7385.81     7533.51     89.68 o 
   4   1   0    29678.04    33437.16    355.88 o 
   5   1   0     3978.87     4202.99     84.45 o 
   6   1   0    16940.82    17413.78    187.10 o 
   7   1   0      161.24      203.63     15.34 o 
   8   1   0     4284.87     4364.72     76.38 o 
   9   1   0       72.77       66.88     16.09 o 
  10   1   0      138.38      108.39     19.43 o 
  11   1   0     1176.04     1213.27     58.60 o 
  12   1   0        3.82       22.26     19.87 o 
  13   1   0       46.27       40.88     22.87 o 
  14   1   0      411.62      329.45     41.52 o 
  15   1   0       91.37       86.20     31.33 o 
  16   1   0      133.42      143.42     54.37 o 
   0   2   0     1020.77     1368.01     36.13 o 
   1   2   0    19860.55    21183.59    323.52 o 
   2   2   0    16855.98    19924.54    385.96 o 
   3   2   0       56.81      104.21     11.70 o 
   4   2   0      584.51      456.89     19.49 o 
   5   2   0       17.78       10.87      7.82 o 
   6   2   0     2620.30     2474.65     52.70 o 
   7   2   0       61.19       63.27     12.58 o 
   8   2   0      247.10      266.02     22.05 o 
   9   2   0      482.08      628.88     42.82 o 
  10   2   0     1811.75     1655.57     51.87 o 
  11   2   0      504.98      554.20     44.76 o 
  12   2   0      118.65       77.16     23.48 o 
  13   2   0        1.94      -14.08     18.52 o 
  14   2   0       38.76       21.35     21.95 o 
  15   2   0       49.11       65.28     34.07 o 
  16   2   0       61.10       71.51     36.97 o 
   1   3   0     9382.18    11326.60    149.19 o 
   2   3   0     1089.44      865.52     27.22 o 
   3   3   0    10685.53    10759.24    169.58 o 
   4   3   0     3211.63     3764.98    112.34 o 
   5   3   0     1317.85     1057.67     38.61 o 
   6   3   0       69.01       54.05     11.05 o 
   7   3   0      825.88      836.71     31.20 o 
   8   3   0       20.11       20.13     11.69 o 
   9   3   0     1496.92     1356.66     45.44 o 
  10   3   0       28.49       59.49     21.03 o 
  11   3   0     1313.69     1218.46     60.24 o 
  12   3   0      316.88      295.51     37.83 o 
  13   3   0      120.83      102.72     28.06 o 
  14   3   0        2.28        4.91     26.38 o 
  15   3   0       61.17       66.94     40.14 o 
  16   3   0       12.20       13.58     34.54 o 
   0   4   0     1696.41     1934.15     56.77 o 
   1   4   0       21.23        7.65      6.87 o 
   2   4   0     2121.88     1887.87     40.26 o 
   3   4   0     1282.34     1492.69     66.26 o 
   4   4   0      473.24      304.94     21.44 o 
   5   4   0        0.31       14.08     10.97 o 
   6   4   0        6.12        6.45      8.61 o 
   7   4   0      135.69      155.26     15.88 o 
   8   4   0        7.24        4.56     14.27 o 
   9   4   0       77.97       44.81     19.78 o 
  10   4   0      318.08      268.15     34.79 o 
  11   4   0      279.80      205.92     32.29 o 
  12   4   0       36.66       37.22     20.78 o 
  13   4   0        0.04       28.48     30.94 o 
  14   4   0        2.22        7.57     29.43 o 
  15   4   0        5.56       15.22     78.64 o 
   1   5   0      384.44      411.47     21.12 o 
   2   5   0     2513.73     2706.13     73.95 o 
   3   5   0     4990.61     4653.27     80.40 o 
   4   5   0     2954.48     3412.27     77.61 o 
   5   5   0      837.67      883.46     42.65 o 
   6   5   0     1848.69     1748.56     56.76 o 
   7   5   0       71.79       46.01     15.03 o 
   8   5   0      121.19      195.22     28.06 o 
   9   5   0      150.97       89.71     24.20 o 
  10   5   0      783.00      746.25     53.66 o 
  11   5   0        0.62       10.88     26.28 o 
  12   5   0      309.26      351.95     55.99 o 
  13   5   0       89.36       33.18     31.22 o 
  14   5   0        4.54        8.33     30.85 o 
  15   5   0       13.67       33.90     59.12 o 
   0   6   0     1563.78     1967.04     66.80 o 
   1   6   0      793.64      745.15     28.22 o 
   2   6   0    10427.07    11053.32    160.91 o 
   3   6   0      214.01      241.26     18.88 o 
   4   6   0      389.53      359.40     23.03 o 
   5   6   0        7.14       11.41     10.88 o 
   6   6   0     2069.87     2497.93     72.46 o 
   7   6   0     2717.99     3199.87     87.94 o 
   8   6   0      217.67      152.68     34.98 o 
   9   6   0      106.63      104.26     26.84 o 
  10   6   0      283.94      336.26     64.23 o 
  11   6   0      300.96      277.78     52.49 o 
  12   6   0      566.35      649.89     73.89 o 
  13   6   0      203.45      100.25     40.86 o 
  14   6   0       12.80      -46.94     45.62 o 
  15   6   0       30.87       62.35     39.82 o 
   1   7   0     1548.99     1335.99     44.40 o 
   2   7   0       69.97       35.88     11.52 o 
   3   7   0     4184.31     4060.41     80.05 o 
   4   7   0      555.36      504.67     27.77 o 
   5   7   0        0.41        3.65     10.61 o 
   6   7   0     3658.82     3580.42     79.59 o 
   7   7   0       80.63       71.88     20.39 o 
   8   7   0     2737.83     2764.00    101.24 o 
   9   7   0      138.11      158.27     53.10 o 
  10   7   0       59.91        8.59     61.13 o 
  11   7   0      568.99      549.98     69.53 o 
  12   7   0       57.62       50.05     72.80 o 
  13   7   0       22.91       43.20     35.64 o 
  14   7   0       37.82       37.88     36.36 o 
   0   8   0    13454.25    15069.32    306.51 o 
   1   8   0     2564.99     2482.24     61.11 o 
   2   8   0      732.75      789.71     37.82 o 
   3   8   0     2387.75     2296.86     61.63 o 
   4   8   0     2195.91     1882.05     53.74 o 
   5   8   0     2741.64     2479.09     63.98 o 
   6   8   0      540.99      426.90     36.27 o 
   7   8   0      365.05      259.39     35.63 o 
   8   8   0      399.32      577.98     60.72 o 
   9   8   0       67.53       48.52     27.18 o 
  10   8   0      481.83      501.55     73.72 o 
  11   8   0       17.21       55.48     46.53 o 
  12   8   0      196.70      185.06     51.09 o 
  13   8   0      125.09      130.29     47.37 o 
   1   9   0      208.36      211.85     22.75 o 
   2   9   0      356.41      362.91     27.28 o 
   3   9   0      110.16       88.31     16.77 o 
   4   9   0      258.04      279.77     25.91 o 
   5   9   0        1.38       24.97     15.87 o 
   6   9   0      895.40      929.72     51.11 o 
   7   9   0        5.06        5.97     43.61 o 
   8   9   0      191.73      187.56     46.53 o 
   9   9   0       58.34       23.00     26.40 o 
  10   9   0       17.98       -2.48     30.28 o 
  11   9   0      164.77      141.51     62.59 o 
  12   9   0        0.03        7.12     31.71 o 
  13   9   0       37.03       45.27     37.61 o 
   0  10   0      203.26      119.75     24.52 o 
   1  10   0      233.61      193.59     23.07 o 
   2  10   0     1290.40     1290.98     68.74 o 
   3  10   0       64.02       42.53     17.46 o 
   4  10   0      325.71      383.66     36.35 o 
   5  10   0       17.55       11.39     27.55 o 
   6  10   0      181.73      202.31     39.27 o 
   7  10   0        3.64        5.75     24.30 o 
   8  10   0        3.47      -10.49     24.37 o 
   9  10   0       17.18        2.06     53.46 o 
  10  10   0      380.67      358.12     62.95 o 
  11  10   0        1.31      -34.26     29.96 o 
  12  10   0      158.46      330.40    132.65 o 
   1  11   0      370.82      351.76     36.34 o 
   2  11   0        4.04       10.71     16.08 o 
   3  11   0       22.03       23.31     19.95 o 
   4  11   0     1301.07     1461.85     80.57 o 
   5  11   0      137.99      161.14     38.01 o 
   6  11   0      647.09      806.85     70.95 o 
   7  11   0       32.62       56.43     33.78 o 
   8  11   0        2.73      -11.10     24.45 o 
   9  11   0      141.94      169.82     46.49 o 
  10  11   0       85.82      199.48     48.31 o 
  11  11   0        2.71      -52.46     37.77 o 
   0  12   0     1280.45     1504.62    120.79 o 
   1  12   0        4.68       24.82     18.00 o 
   2  12   0      562.04      680.39     49.47 o 
   3  12   0       52.60      109.08     31.97 o 
   4  12   0      267.76      185.18     93.97 o 
   5  12   0      192.74      204.07     41.31 o 
   6  12   0        0.21       36.68     41.97 o 
   7  12   0        4.46       32.59     43.79 o 
   8  12   0       73.52       15.20     28.82 o 
   9  12   0       26.19       47.98     36.88 o 
   1  13   0       22.94       20.55     27.06 o 
   2  13   0      221.74      265.93     44.62 o 
   3  13   0      289.81      296.79     56.38 o 
   4  13   0        0.64       -2.98     22.10 o 
   5  13   0      106.69      116.96     34.62 o 
   6  13   0      124.62      132.19     38.09 o 
   7  13   0       26.95       72.54     36.68 o 
   8  13   0       24.82        5.25     30.94 o 
   1  14   0       77.94       91.60     51.82 o 
   2  14   0       43.01       92.69     50.36 o 
   3  14   0       14.42       22.99     41.60 o 
   4  14   0       19.90       54.20     70.07 o 
   5  14   0        5.09        8.52     34.49 o 
 -16   1   1        0.28       32.84     40.14 o 
 -15   1   1      141.98      143.86    120.06 o 
 -14   1   1        7.22       -5.11     35.22 o 
 -13   1   1      108.55       49.56     23.99 o 
 -12   1   1     1110.01     1134.61     62.07 o 
 -11   1   1      747.67      749.37     81.50 o 
 -10   1   1      115.47      120.27     34.80 o 
  -9   1   1      342.50      338.42     25.31 o 
  -8   1   1       40.01       20.70     11.43 o 
  -7   1   1       50.69       19.66     10.55 o 
  -6   1   1     5781.65     5470.63     91.04 o 
  -5   1   1      302.32      536.71     22.29 o 
  -4   1   1     1741.13     2019.83     40.72 o 
  -3   1   1   158127.25   170122.38   2871.31 o 
  -2   1   1       22.66        3.01      4.71 o 
  -1   1   1     2111.80     2565.84     76.64 o 
   0   1   1     1071.78     1274.46     27.34 o 
   1   1   1    16336.65    19733.95    270.99 o 
   2   1   1    22815.86    23401.10    509.04 o 
   3   1   1    24157.50    26635.44    268.80 o 
   4   1   1     1546.14     1426.33     26.50 o 
   5   1   1     4186.90     3133.55     47.15 o 
   6   1   1      124.38      175.06     13.28 o 
   7   1   1     3548.30     2953.03     66.34 o 
   8   1   1      103.25      111.85     13.21 o 
   9   1   1       19.71       31.69     11.56 o 
  10   1   1     1294.98     1297.38     50.91 o 
  11   1   1     1224.47     1252.94     47.86 o 
  12   1   1       24.56        1.32     18.87 o 
  13   1   1       50.95       32.89     22.58 o 
  14   1   1       31.50       64.85     27.50 o 
  15   1   1      101.07       80.22     48.54 o 
  16   1   1        0.64      -19.71     34.30 o 
 -16   2   1       12.92       23.36     43.06 o 
 -15   2   1      101.52      174.88     45.76 o 
 -14   2   1      132.18      113.62     30.92 o 
 -13   2   1      296.41      377.76     45.60 o 
 -12   2   1       97.33       49.77     23.38 o 
 -11   2   1       74.30       82.55     23.65 o 
 -10   2   1      801.87      719.62     47.61 o 
  -9   2   1     2863.54     3078.29     89.44 o 
  -8   2   1      259.63      278.68     21.83 o 
  -7   2   1      232.82      200.52     18.02 o 
  -6   2   1     5146.92     4953.52     83.58 o 
  -5   2   1    10864.68    11905.10    168.90 o 
  -4   2   1     6533.50     6610.64    113.97 o 
  -3   2   1      176.48      235.09     12.59 o 
  -2   2   1      585.72      755.75     23.73 o 
  -1   2   1    34008.90    36139.91    719.47 o 
   0   2   1     1504.69     1955.13     78.66 o 
   1   2   1     4375.46     4459.80     62.91 o 
   2   2   1     2861.52     2936.03     54.44 o 
   3   2   1     3409.03     3277.62     53.93 o 
   5   2   1      232.04      358.12     16.40 o 
   6   2   1       52.60       65.75     10.71 o 
   7   2   1     1355.77     1281.85     34.83 o 
   8   2   1     3171.08     3071.59    103.15 o 
   9   2   1      768.86      904.14     38.52 o 
  10   2   1        5.54       13.89     13.28 o 
  11   2   1      114.72       61.27     21.89 o 
  12   2   1       17.03       45.82     25.15 o 
  13   2   1      549.17      583.85     48.83 o 
  14   2   1       27.66       25.43     27.79 o 
  15   2   1        2.16       -6.37     41.42 o 
  16   2   1      102.88      120.49     40.23 o 
 -16   3   1        8.74        8.87     30.77 o 
 -15   3   1       25.04       41.08     30.88 o 
 -14   3   1      180.65      112.52    126.63 o 
 -13   3   1        5.21       45.14     23.48 o 
 -12   3   1        7.47      -15.06     19.09 o 
 -11   3   1      407.96      406.13     41.57 o 
 -10   3   1      174.27      193.61     30.57 o 
  -9   3   1      403.26      392.28     37.19 o 
  -8   3   1       43.88       40.39     12.51 o 
  -7   3   1      856.72      808.07     30.23 o 
  -6   3   1       46.38       80.78     11.64 o 
  -5   3   1     8496.44     9701.69    134.60 o 
  -4   3   1      125.93      194.60     28.23 o 
  -3   3   1       33.32        9.70      7.72 o 
  -2   3   1     3313.18     4007.28     78.09 o 
  -1   3   1      406.87      623.72     20.60 o 
   0   3   1     8152.30     9896.90    132.07 o 
   1   3   1     4505.95     5745.11     82.64 o 
   2   3   1     3508.65     3629.85     58.01 o 
   3   3   1     2479.16     2308.87     71.81 o 
   4   3   1     1781.96     2026.08     70.18 o 
   5   3   1     6170.14     6390.68    102.40 o 
   6   3   1     2175.22     2092.97     47.22 o 
   7   3   1      890.77      866.72     32.20 o 
   8   3   1     1078.30     1021.41     51.62 o 
   9   3   1      506.29      451.94     29.16 o 
  10   3   1       37.40       38.20     20.11 o 
  11   3   1       97.40       86.55     25.19 o 
  12   3   1       29.85       12.63     35.21 o 
  13   3   1       81.73       55.41     32.10 o 
  14   3   1        8.89        2.08     26.21 o 
  15   3   1      129.07      131.29     68.79 o 
  16   3   1       10.76        7.18     32.00 o 
 -16   4   1       30.89       44.72     37.88 o 
 -15   4   1        5.94       16.39     31.38 o 
 -14   4   1       21.23       11.45     34.30 o 
 -13   4   1      486.57      586.33     87.77 o 
 -12   4   1       88.26       60.21     27.29 o 
 -11   4   1       36.68       21.74     21.43 o 
 -10   4   1      122.51       93.80     26.38 o 
  -9   4   1        0.58       19.49     15.71 o 
  -8   4   1     6345.96     6064.44    134.48 o 
  -7   4   1     1410.82     1460.41     63.70 o 
  -6   4   1      676.61      878.33     28.35 o 
  -5   4   1     3683.95     3793.25     85.02 o 
  -4   4   1     1307.21     1178.34     46.03 o 
  -3   4   1     6335.45     7310.55    169.67 o 
  -2   4   1      163.58      147.51     12.70 o 
  -1   4   1      369.27      350.76     20.03 o 
   0   4   1    17980.80    19433.27    249.36 o 
   1   4   1     8919.33     9191.69    128.30 o 
   2   4   1     4807.56     4436.37     71.55 o 
   3   4   1       42.85       64.71      9.76 o 
   4   4   1      797.92      824.03     31.98 o 
   5   4   1     4413.47     3938.84     84.88 o 
   6   4   1     8590.97     9415.43    159.81 o 
   7   4   1       30.78       44.33     11.46 o 
   8   4   1      807.47      873.07     35.41 o 
   9   4   1     3749.19     3747.56    102.38 o 
  10   4   1        0.00       -5.70     17.16 o 
  11   4   1      254.55      176.29     30.16 o 
  12   4   1      144.22      112.58     38.65 o 
  13   4   1       40.32       12.61     28.75 o 
  14   4   1      380.39      458.30     65.16 o 
  15   4   1       46.14       21.95     33.70 o 
 -15   5   1       96.09      166.40     56.02 o 
 -14   5   1       53.08       83.27     38.97 o 
 -13   5   1      182.45      250.85     52.12 o 
 -12   5   1      116.05       88.19     36.88 o 
 -11   5   1      712.44      854.54     58.67 o 
 -10   5   1      657.80      651.96     48.92 o 
  -9   5   1      550.44      639.32     46.16 o 
  -8   5   1        9.72       -1.07     14.23 o 
  -7   5   1     1314.69     1224.22     58.01 o 
  -6   5   1       36.23       19.14     10.58 o 
  -5   5   1    11491.13    10879.01    188.55 o 
  -4   5   1     3634.25     3578.65     80.98 o 
  -3   5   1      347.91      331.13     19.92 o 
  -2   5   1      618.13      375.37     19.91 o 
  -1   5   1     1091.31     1033.68     30.63 o 
   0   5   1     5200.20     5128.50     87.42 o 
   1   5   1       15.12       22.27      8.08 o 
   2   5   1       34.27       35.62      9.14 o 
   3   5   1    12395.27    13808.81    190.08 o 
   4   5   1     4007.39     4055.88     74.27 o 
   5   5   1     3963.93     4274.78     93.77 o 
   6   5   1     1000.98     1032.23     43.02 o 
   7   5   1     2505.00     2671.48     84.43 o 
   8   5   1     3084.66     3090.27     88.29 o 
   9   5   1      893.72     1024.36     53.79 o 
  10   5   1     2042.24     2214.20    135.39 o 
  11   5   1      163.43      174.34     43.68 o 
  12   5   1        2.37       28.92     33.24 o 
  13   5   1      119.01      137.97     45.93 o 
  14   5   1       21.18       25.08     33.66 o 
  15   5   1       26.97      -17.44     30.50 o 
 -15   6   1       54.04      141.90     68.42 o 
 -14   6   1       16.12        5.39     33.49 o 
 -13   6   1       54.97       70.62     39.35 o 
 -12   6   1        4.31       10.47     33.00 o 
 -11   6   1     1210.71     1355.91     96.06 o 
 -10   6   1     1602.16     1307.03     66.52 o 
  -9   6   1     6378.99     7143.30    162.41 o 
  -8   6   1        2.46      -17.94     19.62 o 
  -7   6   1       58.41       49.30     17.24 o 
  -6   6   1     5616.07     5471.83    119.61 o 
  -5   6   1      520.41      542.61     28.63 o 
  -4   6   1    11265.33    11019.47    164.91 o 
  -3   6   1        6.36       15.76      9.45 o 
  -2   6   1     1963.00     2148.84     61.34 o 
  -1   6   1    12041.83    11875.69    170.69 o 
   0   6   1      619.95      616.83     25.88 o 
   1   6   1      208.26      182.76     16.64 o 
   2   6   1     4919.67     5512.60     93.24 o 
   3   6   1     1527.48     1283.92     37.70 o 
   4   6   1    12981.87    14033.59    199.50 o 
   5   6   1     3659.30     3781.90     75.87 o 
   6   6   1      182.32      139.07     21.62 o 
   7   6   1     1854.48     1890.43     64.23 o 
   8   6   1     1337.68     1462.06     67.58 o 
   9   6   1     1255.73     1376.36     81.65 o 
  10   6   1       81.55      101.91     34.71 o 
  11   6   1      265.40      307.38    111.30 o 
  12   6   1        6.19       46.07     29.36 o 
  13   6   1      305.01      424.81     64.47 o 
  14   6   1        1.65      -12.98     33.67 o 
  15   6   1       46.04       87.56     49.63 o 
 -14   7   1        7.17      -50.60     48.54 o 
 -13   7   1       26.70       16.75     33.92 o 
 -12   7   1      103.42       51.62     37.25 o 
 -11   7   1       37.66       38.88     29.96 o 
 -10   7   1       53.56       70.55     32.68 o 
  -9   7   1      303.34      313.26     37.51 o 
  -8   7   1      137.51      113.63     24.89 o 
  -7   7   1     1521.20     1423.45     58.23 o 
  -6   7   1     1020.16      892.10     38.75 o 
  -5   7   1        0.71       -9.21     10.06 o 
  -4   7   1     3134.00     3093.85     69.08 o 
  -3   7   1     8739.90     9602.31    150.33 o 
  -2   7   1       14.67       36.94     11.35 o 
  -1   7   1      799.21      889.54     33.24 o 
   0   7   1      184.22      199.99     18.60 o 
   1   7   1     2459.81     2469.75     57.03 o 
   2   7   1      560.34      520.18     26.76 o 
   3   7   1     2145.70     2298.39     55.05 o 
   4   7   1      919.39     1108.15     54.46 o 
   5   7   1     5473.10     5429.30    100.37 o 
   6   7   1        0.20       31.68     13.72 o 
   7   7   1     1462.08     1323.07     55.59 o 
   8   7   1        2.70      -28.04     18.70 o 
   9   7   1       96.88       88.21     62.40 o 
  10   7   1      450.11      455.93     59.67 o 
  11   7   1      428.11      408.42     70.61 o 
  12   7   1        2.52        6.89     31.20 o 
  13   7   1        0.69       31.39     35.22 o 
  14   7   1       12.81        9.16     36.25 o 
 -14   8   1        2.46       29.58     34.87 o 
 -13   8   1        0.55      -28.61     29.11 o 
 -12   8   1       22.82       87.68     38.19 o 
 -11   8   1       13.22       42.64     33.40 o 
 -10   8   1       66.95       33.73     61.31 o 
  -9   8   1       94.96       68.75     29.93 o 
  -8   8   1       47.12       28.44     19.15 o 
  -7   8   1       45.08       36.34     18.16 o 
  -6   8   1      470.99      544.87     33.87 o 
  -5   8   1      285.94      253.90     23.94 o 
  -4   8   1       34.18        8.40     12.27 o 
  -3   8   1       12.96       19.49     12.35 o 
  -2   8   1        9.41        3.15     10.99 o 
  -1   8   1       15.90        7.85     11.80 o 
   0   8   1     1197.88     1103.21     39.40 o 
   1   8   1       16.81       11.48     11.04 o 
   2   8   1       28.84       25.29     12.09 o 
   3   8   1       44.84       25.42     12.78 o 
   4   8   1       90.19       61.47     14.40 o 
   5   8   1      170.56      100.28     20.51 o 
   6   8   1      927.25      933.51     48.85 o 
   7   8   1      336.61      417.45     50.67 o 
   8   8   1      246.32      263.57     45.28 o 
   9   8   1       53.81        2.41     21.52 o 
  10   8   1        0.47       -5.07     26.38 o 
  11   8   1       19.31       16.91     29.10 o 
  12   8   1       78.18      120.20     45.93 o 
  13   8   1        6.93      -13.15     28.26 o 
 -13   9   1       29.56      108.54     38.55 o 
 -12   9   1      129.01      180.98     47.87 o 
 -11   9   1        3.29       25.29     32.13 o 
 -10   9   1      106.09      117.34     41.42 o 
  -9   9   1       33.23       24.57     31.93 o 
  -8   9   1      229.84      220.18     43.24 o 
  -7   9   1      714.25      635.33     79.37 o 
  -6   9   1      239.74      279.40     33.41 o 
  -5   9   1      133.31      187.78     23.18 o 
  -4   9   1      322.97      304.23     27.60 o 
  -3   9   1       80.69       63.55     15.98 o 
  -2   9   1        6.03       -9.80     11.89 o 
  -1   9   1       60.97       51.02     15.21 o 
   0   9   1      128.31      149.02     19.74 o 
   1   9   1      853.97      862.70     38.14 o 
   2   9   1     3999.09     4530.06     92.36 o 
   3   9   1      852.48      777.79     36.15 o 
   4   9   1       79.09       19.73     15.86 o 
   5   9   1      475.95      497.30     38.30 o 
   6   9   1       45.59       22.13     22.03 o 
   7   9   1      177.45      100.17     33.21 o 
   8   9   1        3.03       14.19     26.76 o 
   9   9   1      138.95      209.97     47.16 o 
  10   9   1       75.48      107.46     37.76 o 
  11   9   1      162.88      179.90     47.71 o 
  12   9   1        1.13       61.46     38.10 o 
  13   9   1        5.49      -37.41     34.12 o 
 -12  10   1        7.09      -44.39     53.83 o 
 -11  10   1       17.87      -16.16     33.15 o 
 -10  10   1      133.56      114.81     43.12 o 
  -9  10   1        1.47       22.93     30.45 o 
  -8  10   1        0.04        2.51     44.52 o 
  -7  10   1      238.63      168.02     38.76 o 
  -6  10   1      490.87      610.64     85.94 o 
  -5  10   1      104.24      101.82     23.29 o 
  -4  10   1      703.92      889.94     50.73 o 
  -3  10   1       81.64       50.85     16.87 o 
  -2  10   1       93.49       66.06     19.91 o 
  -1  10   1      704.20      804.75     38.80 o 
   0  10   1      291.56      309.89     27.56 o 
   1  10   1      191.23      184.33     22.11 o 
   2  10   1      176.30      206.77     45.81 o 
   3  10   1       22.35       25.44     16.69 o 
   4  10   1      329.39      321.54     34.15 o 
   5  10   1       15.14        9.71     20.80 o 
   6  10   1      134.10      107.04     32.32 o 
   7  10   1      104.24      104.07     34.85 o 
   8  10   1       91.45       39.05     62.22 o 
   9  10   1        3.63      -31.88     21.25 o 
  10  10   1        6.91      -22.48     26.44 o 
  11  10   1        1.81       17.60     33.87 o 
  12  10   1       36.09       84.10     41.95 o 
 -11  11   1       28.16       77.18     42.15 o 
 -10  11   1       13.75       60.15     35.95 o 
  -9  11   1      130.30      132.83     42.49 o 
  -8  11   1       89.75       52.57     31.83 o 
  -7  11   1       15.44       39.23     29.55 o 
  -6  11   1      251.70      314.12     73.72 o 
  -5  11   1       33.22       38.50     25.53 o 
  -4  11   1        6.26       32.30     18.83 o 
  -3  11   1      151.47      208.41     29.87 o 
  -2  11   1      888.70      897.01     44.18 o 
  -1  11   1        4.82      -18.26     12.18 o 
   0  11   1      185.08      138.77     20.88 o 
   1  11   1      282.65      304.69     33.76 o 
   2  11   1       12.74      -15.25     35.20 o 
   3  11   1      333.54      274.97     42.83 o 
   4  11   1       26.60        4.41     44.34 o 
   5  11   1       82.31       67.18     28.96 o 
   6  11   1        4.59       56.74     27.28 o 
   7  11   1       16.11       16.48     28.05 o 
   8  11   1      165.23      197.26     47.28 o 
   9  11   1        2.56      -11.01     59.85 o 
  10  11   1       17.23       15.74     32.40 o 
  11  11   1       57.33       90.81     37.79 o 
  -9  12   1        1.94       37.51     31.77 o 
  -8  12   1      355.11      425.36     64.21 o 
  -7  12   1      127.73      117.97     57.11 o 
  -6  12   1        1.07       13.73     26.50 o 
  -5  12   1      128.94      150.26     39.58 o 
  -4  12   1       90.82      140.10     61.31 o 
  -3  12   1     1003.64     1154.97     62.57 o 
  -2  12   1     1085.45     1146.41     62.74 o 
  -1  12   1      241.84      244.61     43.55 o 
   0  12   1      447.97      481.50     42.18 o 
   1  12   1       54.91       37.39     21.40 o 
   2  12   1      403.62      405.01     61.49 o 
   3  12   1      371.99      263.46     43.64 o 
   4  12   1       71.68       52.58     27.37 o 
   5  12   1      183.88      225.76     67.69 o 
   6  12   1      351.72      411.64     57.76 o 
   7  12   1        5.40      -10.56     34.30 o 
   8  12   1        1.29       76.16     36.51 o 
   9  12   1      165.90      244.82     53.46 o 
  -8  13   1       42.00       41.93     40.87 o 
  -7  13   1      114.15       76.19     36.25 o 
  -6  13   1        2.79       73.85     33.53 o 
  -5  13   1       16.07       79.01     67.69 o 
  -4  13   1       20.94       39.91     25.86 o 
  -3  13   1      266.76      267.91     56.56 o 
  -2  13   1      101.61      158.02     57.29 o 
  -1  13   1       38.47       57.09     29.70 o 
   0  13   1       95.98      142.23     39.73 o 
   1  13   1        3.26       -7.30     36.13 o 
   2  13   1        1.54       -8.29     23.43 o 
   3  13   1      568.85      691.84     66.48 o 
   4  13   1      110.56       78.13     31.36 o 
   5  13   1       46.67       96.59     33.54 o 
   6  13   1        1.27      -38.73     25.82 o 
   7  13   1      140.37      150.11     56.02 o 
   8  13   1      118.27      212.53    148.71 o 
  -5  14   1        6.13       32.86     28.23 o 
  -4  14   1       32.60       74.08     45.25 o 
  -3  14   1        0.77      -22.63     32.11 o 
  -2  14   1        8.99      -48.72     32.48 o 
   0  14   1        3.95       -7.30     43.06 o 
   1  14   1       12.17       -1.82     34.67 o 
   2  14   1       96.64      105.10     50.73 o 
   3  14   1        0.75      -33.59     22.39 o 
   4  14   1       58.08       79.13     55.65 o 
   5  14   1       63.37       71.57     56.56 o 
 -16   0   2      126.65       87.22     47.81 o 
 -15   0   2       94.21       46.35     46.35 o 
 -14   0   2      426.86      463.83     81.02 o 
 -13   0   2       25.29        1.46     34.30 o 
 -12   0   2        3.75       79.56     39.05 o 
 -11   0   2      926.10      822.19     89.77 o 
 -10   0   2     8138.76     9011.48    225.72 o 
  -9   0   2      406.42      582.63     49.33 o 
  -8   0   2      477.33      536.69     45.80 o 
  -7   0   2    13341.21    15518.17    318.28 o 
  -6   0   2      162.93      304.66     31.97 o 
  -5   0   2    12730.42    13284.44    265.79 o 
  -4   0   2      354.16      403.77     50.00 o 
  -3   0   2    37922.27    43881.61    757.05 o 
  -2   0   2    55883.40    27684.15    674.40 o 
   2   0   2     5942.88     7267.69    107.27 o 
   3   0   2     1430.40     1510.53     34.96 o 
   4   0   2    26925.56    27775.09    388.76 o 
   5   0   2        7.17       36.80     10.33 o 
   6   0   2      134.16      119.55     16.99 o 
   7   0   2     3086.50     2641.90     71.00 o 
   8   0   2        3.48       14.42     12.34 o 
   9   0   2        0.43       12.97     13.49 o 
  10   0   2      776.85      710.96     41.62 o 
  11   0   2     1724.36     1786.32     65.22 o 
  12   0   2     2352.69     2180.69     76.12 o 
  13   0   2      365.88      272.47     45.93 o 
  14   0   2        1.76       21.90     38.68 o 
 -16   1   2       38.94       24.06     32.38 o 
 -15   1   2      117.71      132.54     37.16 o 
 -14   1   2       62.74       95.03     33.50 o 
 -13   1   2      825.11      844.04     58.54 o 
 -12   1   2      509.43      408.91     42.39 o 
 -11   1   2      168.60      126.52     26.08 o 
 -10   1   2      417.97      484.78     40.40 o 
  -9   1   2        2.83       -8.53     18.72 o 
  -8   1   2     1255.64     1171.79     50.62 o 
  -7   1   2     2269.66     3123.11     90.49 o 
  -6   1   2    10085.95    12017.88    205.07 o 
  -5   1   2    15202.57    17143.76    269.32 o 
  -4   1   2    15835.05    16365.28    252.60 o 
  -3   1   2    37221.54    35930.17    898.10 o 
  -2   1   2     2423.29     2351.20     70.25 o 
  -1   1   2    10535.73    14828.64    206.25 o 
   0   1   2     6871.93     7941.30    117.76 o 
   1   1   2    20660.13    22581.98    375.75 o 
   2   1   2    14680.24    16637.04    182.84 o 
   3   1   2    19096.33    22968.21    226.82 o 
   4   1   2     4049.04     3233.15     45.18 o 
   5   1   2     4174.67     4656.96     62.50 o 
   6   1   2     5778.54     5590.33     75.09 o 
   7   1   2      581.90      455.35     20.42 o 
   8   1   2      955.98      931.22     28.81 o 
   9   1   2     4743.30     4951.58     80.89 o 
  10   1   2      478.56      417.03     24.40 o 
  11   1   2      227.64      232.98     20.83 o 
  12   1   2      379.37      386.96     39.10 o 
  13   1   2       88.03       31.49     21.57 o 
  14   1   2      441.44      450.06     57.77 o 
  15   1   2        3.30       32.50     28.76 o 
 -16   2   2       14.96       15.33     41.97 o 
 -15   2   2        3.04        1.46     40.69 o 
 -14   2   2      430.42      338.42     47.77 o 
 -13   2   2      197.79      149.89     31.04 o 
 -12   2   2      281.03      320.40     39.70 o 
 -11   2   2        0.41       -2.91     20.82 o 
 -10   2   2      471.56      423.99     39.48 o 
  -9   2   2     4868.48     4815.73    118.68 o 
  -8   2   2     2185.02     2123.07     53.85 o 
  -7   2   2     6324.04     6058.82    100.58 o 
  -6   2   2     8626.56     8649.71    147.96 o 
  -5   2   2     1509.27     1403.78     36.77 o 
  -4   2   2    20154.58    22680.03    280.48 o 
  -3   2   2    27285.96    30799.36    441.81 o 
  -2   2   2    19875.33    24388.35    361.76 o 
  -1   2   2    77693.93    92252.79   1977.73 o 
   0   2   2    35958.25    39052.38    458.20 o 
   1   2   2    24542.39    28617.54    438.91 o 
   2   2   2      312.91      364.87     13.59 o 
   3   2   2     6210.84     6465.69     92.22 o 
   4   2   2     1065.30      904.88     22.94 o 
   5   2   2     1424.24     1401.85     31.65 o 
   6   2   2      310.62      356.18     18.63 o 
   7   2   2      161.59      106.78     13.27 o 
   8   2   2     1930.80     1893.31     46.24 o 
   9   2   2      910.88      817.97     33.15 o 
  10   2   2      596.39      567.42     34.28 o 
  11   2   2     1123.33     1136.84     57.54 o 
  12   2   2      159.79      138.48     27.54 o 
  13   2   2      639.91      651.55     65.67 o 
  14   2   2      136.85       88.02     35.95 o 
  15   2   2      122.56      140.81     42.51 o 
  16   2   2       29.17       23.33     34.98 o 
 -16   3   2       11.88       25.24     34.33 o 
 -15   3   2       57.01       25.26     31.65 o 
 -14   3   2       89.16      139.92     32.47 o 
 -13   3   2       18.73      -16.91     25.40 o 
 -12   3   2        8.22        7.87     20.46 o 
 -11   3   2      255.08      234.80     34.55 o 
 -10   3   2       11.08       22.23     18.00 o 
  -9   3   2      437.29      387.47     37.32 o 
  -8   3   2     2680.19     3202.75     67.20 o 
  -7   3   2     6032.32     6657.88    107.79 o 
  -6   3   2     3362.47     3387.01     63.33 o 
  -5   3   2      163.73      170.45     14.85 o 
  -4   3   2     1834.24     1609.11     32.50 o 
  -3   3   2     3523.41     3834.70    152.42 o 
  -2   3   2       30.47       36.64      8.64 o 
  -1   3   2    15881.36    19946.75    251.70 o 
   0   3   2      117.32      185.37     12.85 o 
   1   3   2    14713.08    17823.70    225.09 o 
   2   3   2     6387.30     6232.96     88.61 o 
   3   3   2      717.81      935.75     29.08 o 
   4   3   2      277.42      211.52     17.96 o 
   5   3   2     5964.07     5596.43     89.86 o 
   6   3   2      130.98      153.55     16.20 o 
   7   3   2     1693.04     1601.90     44.02 o 
   8   3   2       68.71       48.19     13.71 o 
   9   3   2      469.56      451.41     29.59 o 
  10   3   2      784.50      755.91     48.92 o 
  11   3   2      162.02      122.68     26.67 o 
  12   3   2        0.72       -2.67     24.26 o 
  13   3   2        5.02       -7.97     28.28 o 
  14   3   2       12.34       -8.59     31.12 o 
  15   3   2      101.59      145.18     41.77 o 
  16   3   2       57.69       43.95     36.62 o 
 -16   4   2       18.88      -32.60     29.10 o 
 -15   4   2       11.46       29.15     34.30 o 
 -14   4   2       10.21       27.42     45.98 o 
 -13   4   2        6.13       18.21     23.60 o 
 -12   4   2        0.78       12.25     22.74 o 
 -11   4   2       89.81      165.96     32.28 o 
 -10   4   2     1021.22     1014.77     58.23 o 
  -9   4   2      128.39      116.89     25.21 o 
  -8   4   2      144.61      158.58     26.54 o 
  -7   4   2      694.02      694.25     26.70 o 
  -6   4   2      623.77      673.84     24.07 o 
  -5   4   2        7.49       21.52      7.38 o 
  -4   4   2      129.41      155.71     17.94 o 
  -3   4   2     1115.78      922.89     33.20 o 
  -2   4   2        1.55       12.08      7.43 o 
  -1   4   2      933.81      916.29     26.04 o 
   0   4   2       14.73       14.60      7.00 o 
   1   4   2      936.64     1200.84     29.22 o 
   2   4   2       85.91       77.10     10.09 o 
   3   4   2        1.11        0.32      6.03 o 
   4   4   2      869.71      786.26     31.28 o 
   5   4   2       67.30       65.39     12.86 o 
   6   4   2      680.90      796.72     29.95 o 
   7   4   2      295.61      289.98     21.40 o 
   8   4   2      195.01      276.77     22.95 o 
   9   4   2      283.91      217.57     30.76 o 
  10   4   2      138.45       79.98     24.05 o 
  11   4   2      275.58      146.70     68.79 o 
  12   4   2       59.30       79.96     33.99 o 
  13   4   2       14.18        6.55     32.88 o 
  14   4   2       17.41       13.68     31.29 o 
  15   4   2       25.81       31.91     35.01 o 
 -15   5   2      161.71      160.78     50.44 o 
 -14   5   2       17.40       23.61     34.67 o 
 -13   5   2       25.21      -16.89     26.68 o 
 -12   5   2      328.70      370.01     64.26 o 
 -11   5   2      534.48      356.78     43.59 o 
 -10   5   2        3.35      -29.03     21.90 o 
  -9   5   2      196.39      289.52     36.24 o 
  -8   5   2        7.07      -12.65     14.82 o 
  -7   5   2     4433.09     4320.94    138.45 o 
  -6   5   2     1147.38     1096.61     31.64 o 
  -5   5   2     5109.13     6168.49    157.76 o 
  -4   5   2     2253.35     1842.44     54.08 o 
  -3   5   2       38.65       49.81     11.02 o 
  -2   5   2        2.37       12.34      7.80 o 
  -1   5   2      841.04     1008.64     30.33 o 
   0   5   2      800.20      689.18     24.52 o 
   1   5   2     4363.56     4631.79     77.16 o 
   2   5   2    12179.79    13045.02    178.97 o 
   3   5   2     5939.84     6621.33    102.93 o 
   4   5   2      461.54      443.72     21.77 o 
   5   5   2     2300.25     2099.50     62.44 o 
   6   5   2       18.63       33.35     12.96 o 
   7   5   2     1601.32     1563.12     45.51 o 
   8   5   2      611.36      512.23     37.37 o 
   9   5   2       43.85       19.58     23.49 o 
  10   5   2       41.16       72.33     70.61 o 
  11   5   2      171.07      225.96     47.15 o 
  12   5   2      165.28      151.87     59.85 o 
  13   5   2       86.22      139.25     41.52 o 
  14   5   2        3.88       25.12     33.80 o 
  15   5   2        1.41       22.91     32.94 o 
 -15   6   2        0.27      -27.76     30.85 o 
 -14   6   2      178.25      166.68     92.88 o 
 -13   6   2        6.17       43.43     34.28 o 
 -12   6   2      508.85      618.65     72.51 o 
 -11   6   2        0.25       -4.17     20.99 o 
 -10   6   2      209.91       89.48     25.12 o 
  -9   6   2      914.34     1072.47     81.82 o 
  -8   6   2      146.47      147.61     25.35 o 
  -7   6   2      636.93      607.37     54.22 o 
  -6   6   2       51.64       24.51     14.99 o 
  -5   6   2       15.97       -6.51     11.96 o 
  -4   6   2     1606.12     1297.53     40.35 o 
  -3   6   2     1064.25      965.99     33.54 o 
  -2   6   2       17.85       10.90      9.24 o 
  -1   6   2      173.18      137.45     15.18 o 
   0   6   2     7254.59     7538.41    117.86 o 
   1   6   2       21.87        5.08      8.67 o 
   2   6   2     4449.82     4824.94     84.22 o 
   3   6   2     1255.11     1114.11     34.13 o 
   4   6   2     2172.87     2011.53     49.09 o 
   5   6   2     4002.51     3605.90     72.56 o 
   6   6   2       13.55       34.18     17.09 o 
   7   6   2       13.41        7.61     12.52 o 
   8   6   2      462.29      497.18    119.33 o 
   9   6   2       31.10       18.33     23.22 o 
  10   6   2      158.67      176.04     42.40 o 
  11   6   2      109.49      100.68     38.50 o 
  12   6   2        0.26      -10.84     29.90 o 
  13   6   2       56.64       91.30     50.54 o 
  14   6   2       11.19       56.77     37.32 o 
 -14   7   2        2.77       40.33     38.06 o 
 -13   7   2      253.80      161.20    104.55 o 
 -12   7   2       98.54      144.28     43.54 o 
 -11   7   2       32.92       -2.75     26.58 o 
 -10   7   2       86.22       72.33     38.09 o 
  -9   7   2        1.00      -14.65     17.90 o 
  -8   7   2     1554.05     1664.05    144.77 o 
  -7   7   2       39.76       36.40     17.72 o 
  -6   7   2      749.59      619.99     33.83 o 
  -5   7   2      274.07      323.42     25.46 o 
  -4   7   2     2423.67     2003.79     54.01 o 
  -3   7   2      394.97      417.29     25.77 o 
  -2   7   2     1608.68     1690.45     46.79 o 
  -1   7   2     2796.44     2821.86     62.69 o 
   0   7   2       60.59       39.47     11.31 o 
   1   7   2    13661.00    15151.34    213.53 o 
   2   7   2      601.08      584.36     27.65 o 
   3   7   2      392.55      309.30     21.37 o 
   4   7   2     3332.22     3549.97     73.19 o 
   5   7   2       94.41      130.96     25.06 o 
   6   7   2      782.78      814.83     43.51 o 
   7   7   2      598.69      624.16     57.38 o 
   8   7   2       15.03       28.34     22.19 o 
   9   7   2      161.25      159.11     38.90 o 
  10   7   2       86.50       69.43     32.35 o 
  11   7   2       21.83       89.77     37.51 o 
  12   7   2       58.36       44.84     37.00 o 
  13   7   2      111.96      123.50     44.53 o 
  14   7   2        6.77      -29.42     52.37 o 
 -14   8   2       42.84      -37.57     30.18 o 
 -13   8   2        0.02        7.20     31.98 o 
 -12   8   2       71.83       45.07     34.32 o 
 -11   8   2      341.34      337.57     58.03 o 
 -10   8   2      939.91     1095.18    158.20 o 
  -9   8   2       44.75       34.20     29.76 o 
  -8   8   2      540.29      620.32     46.88 o 
  -7   8   2     1261.07     1446.32     71.48 o 
  -6   8   2       40.51       23.57     13.47 o 
  -5   8   2      629.56      574.89     33.32 o 
  -4   8   2      263.98      337.50     38.72 o 
  -3   8   2      289.10      325.98     25.30 o 
  -2   8   2     8827.28     9317.10    171.24 o 
  -1   8   2       59.14       32.40     13.07 o 
   0   8   2        1.57      -12.54     10.96 o 
   1   8   2     1488.72     1332.69     42.28 o 
   2   8   2     2492.15     2639.16     62.41 o 
   3   8   2     3063.04     3552.30     75.44 o 
   4   8   2      768.18      757.33     40.59 o 
   5   8   2      772.17      618.86     40.67 o 
   6   8   2     3080.45     3369.90    196.88 o 
   7   8   2      151.93      134.75     41.24 o 
   8   8   2       96.05       48.91     27.06 o 
   9   8   2      319.13      415.42     57.03 o 
  10   8   2        1.88       14.22     28.07 o 
  11   8   2      265.45      388.18     62.86 o 
  12   8   2      232.54      200.59     52.52 o 
  13   8   2       65.39       77.25     44.17 o 
 -13   9   2      203.10      218.42     50.45 o 
 -12   9   2       18.44       -9.82     30.59 o 
 -11   9   2       15.55       51.43     34.47 o 
 -10   9   2      370.98      406.97     69.34 o 
  -9   9   2        4.79       47.55     28.59 o 
  -8   9   2        3.77       12.20     25.28 o 
  -7   9   2      109.72      123.32     39.04 o 
  -6   9   2      403.82      381.82     35.82 o 
  -5   9   2     1584.87     1603.99     64.58 o 
  -4   9   2      423.62      361.72     29.47 o 
  -3   9   2     2627.31     2856.34     71.24 o 
  -2   9   2       45.11       37.45     14.34 o 
  -1   9   2      607.05      571.25     32.41 o 
   0   9   2     1322.46     1342.87     46.12 o 
   1   9   2      523.96      490.25     34.41 o 
   2   9   2      663.90      648.22     33.45 o 
   3   9   2     1185.72     1191.51     51.48 o 
   4   9   2     1339.17     1271.27     54.43 o 
   5   9   2     1258.83     1310.09    137.40 o 
   6   9   2       61.22       63.11     27.01 o 
   7   9   2      736.77      695.60     65.32 o 
   8   9   2       81.80       64.75     30.69 o 
   9   9   2      660.62      705.68     73.04 o 
  10   9   2       64.54       88.99     34.90 o 
  11   9   2       85.14      164.09     47.35 o 
  12   9   2      106.54      149.89     67.88 o 
  13   9   2        4.83       20.11     36.65 o 
 -12  10   2      185.47      204.80     54.03 o 
 -11  10   2       60.52       82.68     38.65 o 
 -10  10   2       20.21      -42.42     28.28 o 
  -9  10   2      368.93      481.64     64.38 o 
  -8  10   2       26.74       25.14     28.49 o 
  -7  10   2       15.66        9.93     36.31 o 
  -6  10   2      120.31       90.82     22.79 o 
  -5  10   2      161.73      172.15     28.58 o 
  -4  10   2     1932.10     2061.55     62.79 o 
  -3  10   2      118.17      119.36     20.11 o 
  -2  10   2      143.87      174.18     27.39 o 
  -1  10   2     4050.01     4740.10    104.61 o 
   0  10   2      900.21      772.05     38.83 o 
   1  10   2     1142.53     1238.03     46.24 o 
   2  10   2        7.30       10.39     14.69 o 
   3  10   2     1292.54     1290.25     56.90 o 
   4  10   2      127.89       96.18     28.73 o 
   5  10   2     1041.28     1028.23     73.01 o 
   6  10   2       92.49       71.21     28.12 o 
   7  10   2      136.69       76.98     30.96 o 
   8  10   2      458.85      449.50     74.81 o 
   9  10   2      141.43      180.72     45.51 o 
  10  10   2       81.43       70.48     35.85 o 
  11  10   2       68.56       74.52     46.16 o 
  12  10   2        0.45       34.17     37.95 o 
 -11  11   2       13.59       22.41     55.83 o 
 -10  11   2        4.34       24.46     82.29 o 
  -9  11   2        7.57       37.28     30.58 o 
  -8  11   2       17.69       22.97     29.28 o 
  -7  11   2      147.95      192.42     68.79 o 
  -6  11   2      722.83      785.53     69.34 o 
  -5  11   2       71.54      100.88     25.20 o 
  -4  11   2        0.18       39.41     19.81 o 
  -3  11   2     1599.03     1834.56     60.88 o 
  -2  11   2        0.05       -2.76     13.43 o 
  -1  11   2     1239.89     1285.37     49.41 o 
   0  11   2      479.18      379.58     37.76 o 
   1  11   2      240.60      259.77     32.15 o 
   2  11   2      352.07      257.98     39.60 o 
   3  11   2       18.49       -8.01     19.61 o 
   4  11   2      208.49      199.19     45.07 o 
   5  11   2      226.63      281.97     70.98 o 
   6  11   2      287.25      247.85     44.49 o 
   7  11   2      196.89      217.32     44.61 o 
   8  11   2       16.08       12.64     29.90 o 
   9  11   2       48.39      -21.33     33.57 o 
  10  11   2       26.64       15.03     32.73 o 
  -9  12   2       19.11        4.19     32.89 o 
  -8  12   2       14.54       20.46     28.65 o 
  -7  12   2       29.39       18.28     28.87 o 
  -6  12   2       35.30       47.57     29.44 o 
  -5  12   2      160.07      118.75     33.67 o 
  -4  12   2       71.48       43.42     21.62 o 
  -3  12   2       71.45       76.66     23.57 o 
  -2  12   2       48.92       39.19     19.23 o 
  -1  12   2      134.91      137.15     26.66 o 
   0  12   2      234.09      272.88     34.31 o 
   1  12   2       50.06       54.10     53.46 o 
   2  12   2      217.33      164.21     35.06 o 
   3  12   2      119.93      128.36     34.84 o 
   4  12   2      483.00      399.15     54.01 o 
   5  12   2       31.28       46.96     30.63 o 
   6  12   2        9.56       25.35     27.95 o 
   7  12   2        1.56      -19.86     63.50 o 
   8  12   2       21.66       32.88     33.94 o 
   9  12   2       50.41       26.16     31.28 o 
  -8  13   2        3.55       23.62     31.17 o 
  -7  13   2        9.07       -0.09     50.36 o 
  -6  13   2       67.41       52.83     43.79 o 
  -5  13   2      204.92      255.02     48.10 o 
  -4  13   2      440.99      483.63     58.87 o 
  -3  13   2        0.09       58.75     38.32 o 
  -2  13   2       43.37       64.65     40.33 o 
  -1  13   2       17.07       16.15     27.32 o 
   0  13   2      117.80       27.37     41.60 o 
   1  13   2      101.63       96.29     30.62 o 
   2  13   2      401.24      434.55     86.31 o 
   3  13   2       49.24       25.82     27.53 o 
   4  13   2        2.34       17.63     26.64 o 
   5  13   2        5.46        9.75     24.11 o 
   6  13   2       10.31       56.89     29.62 o 
   7  13   2        0.50        4.97     30.28 o 
  -5  14   2        3.17       22.63     41.97 o 
  -4  14   2       53.45      109.84     50.73 o 
  -3  14   2       58.16      101.09     50.36 o 
  -1  14   2        0.61      -22.63     37.59 o 
   0  14   2       59.79      120.43     53.28 o 
   1  14   2       22.51      -55.83     37.22 o 
   2  14   2        1.62        5.20     55.83 o 
   3  14   2        1.11      -23.40     22.26 o 
   4  14   2       24.80       31.52     25.85 o 
   5  14   2       42.68       94.58     33.40 o 
 -16   1   3       10.77       19.09     28.12 o 
 -15   1   3       81.94       79.70     33.73 o 
 -14   1   3      214.40      255.19     47.33 o 
 -13   1   3      216.10      177.09     39.91 o 
 -12   1   3        7.50      -24.83     16.56 o 
 -11   1   3        5.63       14.11     19.01 o 
 -10   1   3       43.64       55.78     21.67 o 
  -9   1   3       76.63       76.92     21.83 o 
  -8   1   3     2539.48     2776.00     96.41 o 
  -7   1   3     1358.35     1186.68     49.75 o 
  -6   1   3     1501.13     1890.27     64.49 o 
  -5   1   3    16985.28    19143.00    297.95 o 
  -4   1   3     1851.93     1973.65     58.34 o 
  -3   1   3     4009.77     4605.19     86.01 o 
  -2   1   3      542.63      656.92     23.01 o 
  -1   1   3    15264.10    16565.83    231.18 o 
   0   1   3     7155.27     8846.00    112.34 o 
   1   1   3    45604.73    52750.28    792.12 o 
   2   1   3      407.77      475.60     12.59 o 
   3   1   3     3407.77     3842.84     48.22 o 
   4   1   3     2441.09     2210.62     34.99 o 
   5   1   3      458.14      383.73     17.52 o 
   7   1   3      595.13      684.70     24.17 o 
   8   1   3      403.27      401.34     21.26 o 
   9   1   3     4365.95     4286.50     71.55 o 
  10   1   3       36.09       23.94     12.26 o 
  11   1   3      235.19      232.88     20.66 o 
  12   1   3        5.13       16.37     12.94 o 
  13   1   3        6.34      -16.71     36.13 o 
  14   1   3        7.33       27.82     31.45 o 
  15   1   3       15.60       37.22     44.89 o 
 -16   2   3       19.00       48.55     30.91 o 
 -15   2   3       14.96        4.71     28.21 o 
 -14   2   3        0.67      -30.41     23.34 o 
 -13   2   3       36.47       39.22     24.74 o 
 -12   2   3     1299.21     1551.23     97.82 o 
 -11   2   3       89.95       81.95     25.51 o 
 -10   2   3      266.04      196.90     29.96 o 
  -9   2   3        1.51        0.67     17.34 o 
  -8   2   3     4283.14     4209.08    105.27 o 
  -7   2   3      876.98      803.04     45.81 o 
  -6   2   3     9053.65     9974.71    179.17 o 
  -5   2   3     3783.73     4701.37     97.37 o 
  -4   2   3      618.71      604.87     43.05 o 
  -3   2   3     6167.66     7592.55    157.86 o 
  -2   2   3     1158.50     1019.16     37.72 o 
  -1   2   3     8111.82     9489.35    109.64 o 
   0   2   3    17221.28    20463.15    222.56 o 
   1   2   3       12.39       10.38      5.20 o 
   2   2   3     6105.65     6996.70     95.71 o 
   3   2   3     9350.12     9552.29    128.88 o 
   4   2   3       19.35       27.06      7.37 o 
   5   2   3     4405.62     4892.72     71.92 o 
   6   2   3     3854.09     3521.45     54.47 o 
   7   2   3       36.01       48.66     10.72 o 
   8   2   3        4.01        2.53      9.48 o 
   9   2   3      906.73     1010.26     36.60 o 
  10   2   3      253.21      262.54     23.49 o 
  11   2   3      190.19      196.76     22.80 o 
  12   2   3       29.87       25.42     23.32 o 
  13   2   3      143.04      109.64     36.56 o 
  14   2   3      215.28      206.42     45.80 o 
  15   2   3        2.49       -7.13     27.25 o 
  16   2   3        2.39       10.58     55.10 o 
 -16   3   3      124.09      199.98     64.23 o 
 -15   3   3        0.45        1.50     24.67 o 
 -14   3   3      192.22      195.76     37.17 o 
 -13   3   3      113.41       94.82     29.23 o 
 -12   3   3      603.75      616.89     52.78 o 
 -11   3   3       44.32       44.77     24.57 o 
 -10   3   3      149.92       72.31     23.23 o 
  -9   3   3     1432.55     1355.67     59.58 o 
  -8   3   3      818.75      784.99     45.75 o 
  -7   3   3     5271.07     5358.08    120.68 o 
  -6   3   3     2665.29     2010.19     60.42 o 
  -5   3   3      126.62      211.48     27.14 o 
  -4   3   3    12257.65    13734.00    235.54 o 
  -3   3   3      965.43      726.46     28.74 o 
  -2   3   3     3668.41     3882.58     74.22 o 
  -1   3   3    10388.26    12370.35    163.40 o 
   0   3   3    10611.73    11093.73    146.38 o 
   1   3   3     5249.56     6012.38     75.55 o 
   2   3   3      201.03      245.04     10.53 o 
   3   3   3     4086.24     3672.69     95.18 o 
   4   3   3     2626.10     2570.06     50.89 o 
   5   3   3      465.03      445.03     19.58 o 
   6   3   3    12029.41    13629.94    167.18 o 
   7   3   3      658.40      681.44     26.77 o 
   8   3   3     2080.94     2101.08     49.05 o 
   9   3   3      627.77      679.42     34.64 o 
  10   3   3     1742.87     1863.00     58.36 o 
  11   3   3      136.09      184.45     39.58 o 
  12   3   3        4.10       -3.84     22.74 o 
  13   3   3      470.46      592.74     66.65 o 
  14   3   3       11.62      -12.29     30.18 o 
  15   3   3      190.26      241.05     53.15 o 
 -16   4   3        0.05       10.36     33.31 o 
 -15   4   3      128.76      141.06     43.83 o 
 -14   4   3       47.24       86.90     29.80 o 
 -13   4   3      159.64      141.32     33.75 o 
 -12   4   3       53.73      111.84     30.03 o 
 -11   4   3       31.81       -4.76     20.02 o 
 -10   4   3     7471.00     8380.69    182.36 o 
  -9   4   3      501.09      507.08     42.24 o 
  -8   4   3     1525.01     1709.54     65.80 o 
  -7   4   3     1881.99     1653.28     60.61 o 
  -6   4   3      112.85      112.38     19.27 o 
  -5   4   3     4193.40     3961.40    137.81 o 
  -4   4   3     4265.56     5623.43    109.54 o 
  -3   4   3      274.14      269.70     20.43 o 
  -2   4   3    11035.25    10241.49    144.32 o 
  -1   4   3     1747.77     2000.88     41.33 o 
   0   4   3     3895.15     4085.50     66.99 o 
   1   4   3     3791.76     3793.49     62.14 o 
   2   4   3     4745.91     4754.71     73.78 o 
   3   4   3     6284.78     6367.97     95.00 o 
   4   4   3    23058.77    24255.97    361.12 o 
   5   4   3      164.89      102.31     22.57 o 
   6   4   3      264.65      213.41     18.11 o 
   7   4   3     8685.37     9157.73    140.97 o 
   8   4   3      220.00      229.89     21.76 o 
   9   4   3     2471.78     2720.29     67.35 o 
  10   4   3      463.50      396.59     88.86 o 
  11   4   3        2.43       63.31     33.94 o 
  12   4   3      904.47     1001.73     81.24 o 
  13   4   3       49.25       64.10     34.24 o 
  14   4   3      232.36      237.08     50.32 o 
  15   4   3       62.34       84.16     39.36 o 
 -15   5   3      110.32       92.32     81.56 o 
 -14   5   3      100.10       44.54     36.43 o 
 -13   5   3        0.62       10.42     24.12 o 
 -12   5   3      426.39      386.01     46.96 o 
 -11   5   3      347.16      246.29     38.28 o 
 -10   5   3      816.56      821.39     79.84 o 
  -9   5   3      572.53      512.61     75.32 o 
  -8   5   3      374.77      399.36     35.32 o 
  -7   5   3      552.80      505.41     36.50 o 
  -6   5   3        4.15       10.48     12.83 o 
  -5   5   3      345.94      339.14     27.18 o 
  -4   5   3     3513.15     3221.65     76.93 o 
  -3   5   3      893.92      956.51     32.04 o 
  -2   5   3      847.03      553.14     24.39 o 
  -1   5   3       16.77       12.90      8.11 o 
   0   5   3     8302.24     9413.13    135.83 o 
   1   5   3     6334.94     7388.66    110.55 o 
   2   5   3      804.92      575.18     22.34 o 
   3   5   3     2452.55     2781.31     57.57 o 
   4   5   3      824.26      688.93     28.97 o 
   5   5   3     2356.86     2398.02     63.66 o 
   6   5   3     2325.02     2063.50     82.06 o 
   7   5   3       54.01       50.42     14.03 o 
   8   5   3     2985.57     3094.13     89.60 o 
   9   5   3        2.01       26.72     23.41 o 
  10   5   3     1247.64     1335.41     82.45 o 
  11   5   3       64.15       74.28     33.57 o 
  12   5   3       98.12       44.96     32.95 o 
  13   5   3      272.16      215.09     85.39 o 
  14   5   3        3.97       -2.01     31.46 o 
  15   5   3      133.48      115.99     45.12 o 
 -15   6   3        0.47      -19.94     30.33 o 
 -14   6   3        8.52       22.90     33.87 o 
 -13   6   3        5.19       20.10     34.07 o 
 -12   6   3      190.47      164.16     36.19 o 
 -11   6   3      578.90      668.21     56.34 o 
 -10   6   3      223.76      172.76     31.86 o 
  -9   6   3      403.44      364.94     38.92 o 
  -8   6   3      530.85      506.56     40.70 o 
  -7   6   3       32.54       35.85     15.35 o 
  -6   6   3     2527.43     2589.05     75.77 o 
  -5   6   3      250.62      193.54     23.05 o 
  -4   6   3       48.15       37.21     11.75 o 
  -3   6   3      649.32      591.08     27.97 o 
  -2   6   3     5586.57     5647.87     96.46 o 
  -1   6   3      496.78      495.47     24.32 o 
   0   6   3     1685.00     1314.26     49.36 o 
   1   6   3     1605.10     1655.80     41.40 o 
   2   6   3     7030.82     8097.57    125.57 o 
   3   6   3      749.24      619.68     25.20 o 
   4   6   3     2009.04     2655.28     56.66 o 
   5   6   3      805.31      768.11     30.00 o 
   6   6   3     2642.16     2717.22     74.21 o 
   7   6   3        6.45      -20.64     13.76 o 
   8   6   3      229.77      246.95     41.03 o 
   9   6   3       59.05       -4.47     21.80 o 
  10   6   3       47.32       71.76     30.37 o 
  11   6   3      245.79      150.55     41.34 o 
  12   6   3        0.54       25.91     32.43 o 
  13   6   3        6.29      -18.45     27.84 o 
  14   6   3      386.27      401.73     86.12 o 
 -14   7   3      135.30      248.70     89.23 o 
 -13   7   3      109.19      111.67     43.83 o 
 -12   7   3        0.47        0.75     32.11 o 
 -11   7   3       52.41       75.36     28.23 o 
 -10   7   3      388.95      302.01     42.47 o 
  -9   7   3      633.46      623.28     57.81 o 
  -8   7   3      915.67      860.20     51.74 o 
  -7   7   3      524.44      488.10     38.97 o 
  -6   7   3     1326.74     1475.45     49.74 o 
  -5   7   3     1792.71     1794.48     52.57 o 
  -4   7   3     2166.43     2087.97     68.63 o 
  -3   7   3      446.73      562.24     29.27 o 
  -2   7   3      183.36      138.25     16.59 o 
  -1   7   3     1625.48     1412.75     42.03 o 
   0   7   3     8181.74     8785.57    137.51 o 
   1   7   3     1890.13     2118.50     51.56 o 
   2   7   3      868.68      704.62     37.42 o 
   3   7   3     3553.43     4095.82     78.37 o 
   4   7   3        3.27       23.75      9.97 o 
   5   7   3      279.75      314.80     27.79 o 
   6   7   3       75.56      109.70     26.81 o 
   7   7   3      357.95      425.27     83.57 o 
   8   7   3       55.93       66.47     27.19 o 
   9   7   3      458.82      493.69     58.92 o 
  10   7   3      519.44      557.80     65.79 o 
  11   7   3       69.21      101.81     36.08 o 
  12   7   3      282.53      181.44     52.55 o 
  13   7   3       97.56       68.86     40.85 o 
  14   7   3        0.01      -12.89     41.42 o 
 -14   8   3        4.30       -7.20     30.38 o 
 -13   8   3        0.23      -51.76     36.31 o 
 -12   8   3       37.25       55.17     36.77 o 
 -11   8   3       11.40       -6.72     28.04 o 
 -10   8   3      202.95      158.61     41.60 o 
  -9   8   3       86.78      126.43     28.87 o 
  -8   8   3      868.21      922.38     47.35 o 
  -7   8   3       24.73       60.49     17.89 o 
  -6   8   3      659.99      564.21     34.98 o 
  -5   8   3      270.70      213.31     23.26 o 
  -4   8   3       32.63       24.53     12.82 o 
  -3   8   3       62.13       84.68     16.77 o 
  -2   8   3      163.85      177.36     19.84 o 
  -1   8   3      229.33      264.37     22.30 o 
   0   8   3      542.22      542.54     47.48 o 
   1   8   3      202.60      183.90     19.78 o 
   2   8   3     1789.87     1764.14     48.80 o 
   3   8   3      232.99      233.12     25.85 o 
   4   8   3      215.46      182.76     23.50 o 
   5   8   3      402.84      322.77     40.83 o 
   6   8   3      128.91       79.89     26.37 o 
   7   8   3      498.99      435.96     52.11 o 
   8   8   3       35.49       32.98     31.38 o 
   9   8   3      360.88      259.95    104.37 o 
  10   8   3      152.35      121.99     88.68 o 
  11   8   3       27.45        7.52     38.14 o 
  12   8   3      156.77      161.43     47.26 o 
  13   8   3        0.12        1.88     48.72 o 
 -13   9   3        7.84       51.46     64.23 o 
 -12   9   3       13.91       11.14     32.97 o 
 -11   9   3       44.94       75.24     38.19 o 
 -10   9   3       12.77       38.83     30.06 o 
  -9   9   3        1.34       -4.68     24.97 o 
  -8   9   3       35.25       12.74     18.57 o 
  -7   9   3      200.55      141.21     24.21 o 
  -6   9   3       23.86       28.39     13.68 o 
  -5   9   3      380.05      416.80     37.45 o 
  -4   9   3     1258.34     1331.77     49.00 o 
  -3   9   3        1.88        4.97     12.34 o 
  -2   9   3     1108.78     1241.65     45.04 o 
  -1   9   3      711.97      585.86     32.89 o 
   0   9   3      472.55      398.67     27.78 o 
   1   9   3      272.64      322.74     25.42 o 
   2   9   3      216.48      195.55     25.03 o 
   3   9   3      827.49      904.21     46.34 o 
   4   9   3      671.12      693.10     57.96 o 
   5   9   3       18.28      -26.16     17.60 o 
   6   9   3       94.87       64.19     38.14 o 
   7   9   3        8.21        4.86     20.51 o 
   8   9   3        5.57       43.34     27.89 o 
   9   9   3      172.70      187.76     57.66 o 
  10   9   3      184.50      104.45     39.36 o 
  11   9   3       20.56       53.67     34.22 o 
  12   9   3        9.88       26.71     33.65 o 
 -12  10   3      101.83      162.69     58.02 o 
 -11  10   3       41.16       24.14     36.86 o 
 -10  10   3        1.13       18.69     29.64 o 
  -9  10   3      247.69      268.48     52.33 o 
  -8  10   3       48.20       65.64     31.07 o 
  -7  10   3        4.90       -2.04     19.71 o 
  -6  10   3        6.10       20.12     18.04 o 
  -5  10   3      377.03      445.86     33.92 o 
  -4  10   3        1.60        4.31     12.89 o 
  -3  10   3     1186.57     1334.33     49.84 o 
  -2  10   3       43.98       33.62     14.79 o 
  -1  10   3      490.74      442.31     31.52 o 
   0  10   3       60.42       75.04     16.98 o 
   1  10   3       14.07       25.63     15.98 o 
   2  10   3      448.68      411.26     36.69 o 
   3  10   3       60.97       50.95     25.00 o 
   4  10   3       62.19       72.02     26.66 o 
   5  10   3      333.01      433.91     53.61 o 
   6  10   3      191.30      105.43     31.40 o 
   7  10   3      132.82      165.13     39.54 o 
   8  10   3        8.95       24.61     29.22 o 
   9  10   3       27.64       55.88     32.52 o 
  10  10   3        6.78       -5.82     23.67 o 
  11  10   3       63.55       91.79     40.19 o 
 -11  11   3       72.84       16.44     40.14 o 
 -10  11   3        0.51       24.60     52.55 o 
  -9  11   3      133.83      136.29     41.46 o 
  -8  11   3       21.11       15.29     28.46 o 
  -7  11   3      686.70      791.84     73.73 o 
  -6  11   3        0.35        4.82     19.17 o 
  -5  11   3       48.43       36.71     21.47 o 
  -4  11   3      274.86      275.67     34.63 o 
  -3  11   3       86.77       79.69     18.63 o 
  -2  11   3      885.91      999.44     46.14 o 
  -1  11   3        2.07       21.96     18.27 o 
   0  11   3        2.28      -14.19     14.14 o 
   1  11   3     1464.30     1619.95     66.25 o 
   2  11   3        6.58       17.29     18.57 o 
   3  11   3      668.73      751.93     63.69 o 
   4  11   3        1.85      -21.93     17.53 o 
   5  11   3       60.68       97.51     34.45 o 
   6  11   3      196.18      140.49     37.00 o 
   7  11   3      130.93      154.33     38.92 o 
   8  11   3       22.90       38.07     32.62 o 
   9  11   3      155.33      187.93     96.16 o 
  10  11   3      184.21      198.26     56.75 o 
  -9  12   3       69.04       62.56     37.09 o 
  -8  12   3       65.06       25.22     31.91 o 
  -7  12   3       33.14       79.63     34.55 o 
  -6  12   3       21.25        9.40     26.80 o 
  -5  12   3      380.82      459.74     58.94 o 
  -4  12   3      241.28      229.25     34.67 o 
  -3  12   3       18.21       15.70     28.64 o 
  -2  12   3       26.49       24.71     19.61 o 
  -1  12   3      314.07      352.28     39.85 o 
   0  12   3       20.35       71.27     32.11 o 
   1  12   3       95.68       73.10     42.33 o 
   2  12   3      243.24      327.15     46.65 o 
   3  12   3       74.55      102.59     32.73 o 
   4  12   3      658.17      578.17     62.65 o 
   5  12   3       37.25       29.31     25.40 o 
   6  12   3       19.81        4.33     25.77 o 
   7  12   3      297.20      260.04     50.83 o 
   8  12   3       17.70       12.74     29.90 o 
   9  12   3      127.71      102.88    133.93 o 
  -8  13   3       18.53       16.48     32.38 o 
  -7  13   3      134.57      144.30     42.80 o 
  -6  13   3       26.56       -3.40     28.96 o 
  -5  13   3       22.64        0.90     29.51 o 
  -4  13   3      104.05       75.91     42.33 o 
  -3  13   3       23.49       49.42     29.76 o 
  -2  13   3       89.07      155.69     37.31 o 
  -1  13   3       77.90       62.04     45.25 o 
   0  13   3        4.86      -11.08     22.62 o 
   1  13   3      301.06      350.69     51.48 o 
   2  13   3       32.27       49.72     27.78 o 
   3  13   3      502.30      528.19     62.14 o 
   4  13   3       12.00      -27.59     20.89 o 
   5  13   3       45.94       91.73     29.44 o 
   6  13   3       57.78        5.35     55.10 o 
   7  13   3       13.23       59.98     36.57 o 
  -5  14   3        4.86       -8.03     38.68 o 
  -4  14   3       35.03      108.38     48.54 o 
  -2  14   3       32.08       62.04     49.27 o 
  -1  14   3        7.94      -35.40     37.59 o 
   0  14   3      163.30      217.86     67.51 o 
   1  14   3       10.75       52.19     47.44 o 
   2  14   3      161.14      133.88     38.14 o 
   3  14   3        5.80      -29.07     35.95 o 
   4  14   3       84.75       61.77     32.95 o 
   5  14   3      140.10      177.09     40.13 o 
 -16   0   4       53.91       60.94     48.17 o 
 -15   0   4        0.23      -13.14     39.41 o 
 -14   0   4       15.10       29.56     36.13 o 
 -13   0   4      487.51      643.38     92.69 o 
 -12   0   4       19.17      -23.72     29.56 o 
 -11   0   4      188.53      146.70     49.63 o 
 -10   0   4      556.02      431.72     72.62 o 
  -9   0   4     5620.63     6548.72    254.36 o 
  -8   0   4      205.35      118.60     40.87 o 
  -7   0   4     3125.83     3422.34    156.56 o 
  -6   0   4      401.27      245.23     46.71 o 
  -5   0   4      238.79      291.22     42.33 o 
  -4   0   4      147.81      132.84     30.29 o 
  -3   0   4     7632.52     9407.96    263.85 o 
  -2   0   4    62131.89    59006.32   1403.53 o 
  -1   0   4      407.13      260.20     22.26 o 
   0   0   4       32.22       28.10      9.85 o 
   1   0   4     6086.44     6533.19    121.87 o 
   2   0   4     3018.77     3362.53     62.27 o 
   3   0   4     3344.69     3265.47    102.35 o 
   4   0   4     1126.23     1324.47     65.49 o 
   5   0   4     1660.77     1819.01     47.05 o 
   6   0   4     7264.28     7363.09    130.61 o 
   7   0   4      210.22      292.48     24.69 o 
   8   0   4      201.82      243.25     25.47 o 
   9   0   4     2135.87     1978.25     64.50 o 
  10   0   4       56.13      101.25     21.39 o 
  11   0   4      597.67      585.76     41.06 o 
  12   0   4     1736.92     1752.56     67.99 o 
  13   0   4      417.81      502.50     43.03 o 
  14   0   4       54.47       83.20     54.01 o 
 -16   1   4       11.40       17.20     69.15 o 
 -15   1   4      422.00      444.18     60.74 o 
 -14   1   4       34.31       12.83     38.50 o 
 -13   1   4      329.23      299.90     48.96 o 
 -12   1   4        5.23       13.22     26.34 o 
 -11   1   4      161.76      174.78     38.96 o 
 -10   1   4      504.41      433.95     40.91 o 
  -9   1   4      221.75      160.29     27.27 o 
  -8   1   4       58.89       46.64     17.46 o 
  -7   1   4    17144.23    19228.33    313.98 o 
  -6   1   4     1577.36     1893.05     59.74 o 
  -5   1   4     7360.67     8000.63    146.51 o 
  -4   1   4     7413.51     8213.45    213.94 o 
  -3   1   4       44.17       39.58     10.71 o 
  -2   1   4     2271.38     3146.48    129.92 o 
  -1   1   4    31054.39    35300.41   2024.46 o 
   0   1   4     3499.90     3511.70     57.84 o 
   1   1   4    30415.63    38562.88    457.61 o 
   2   1   4     3615.96     3763.03     49.06 o 
   3   1   4      257.16      304.64     10.95 o 
   4   1   4     1527.62     1461.94     27.09 o 
   5   1   4     5122.74     5449.89     70.59 o 
   6   1   4      183.44      171.93     12.99 o 
   7   1   4     4022.97     3600.87     58.32 o 
   8   1   4      112.85       82.81     13.36 o 
   9   1   4     2504.78     2569.62     52.83 o 
  10   1   4     1708.60     1583.15     42.41 o 
  11   1   4        0.72        1.42     11.18 o 
  12   1   4      710.00      864.31     36.03 o 
  13   1   4        2.77       13.69     20.90 o 
  14   1   4       27.17       29.53     29.65 o 
  15   1   4       74.97       78.83     55.83 o 
 -16   2   4      104.62       44.06     34.04 o 
 -15   2   4        0.17       11.09     51.27 o 
 -14   2   4      426.71      492.75     96.89 o 
 -13   2   4      244.27      259.77     51.08 o 
 -12   2   4       25.33       30.74     23.78 o 
 -11   2   4     1184.46     1552.84     70.42 o 
 -10   2   4       71.36       68.79     22.31 o 
  -9   2   4     3157.46     3221.83     94.23 o 
  -8   2   4     4285.57     4855.70    116.44 o 
  -7   2   4        9.21       -9.58     12.29 o 
  -6   2   4    13864.05    15465.44    256.86 o 
  -5   2   4      313.95      378.51     25.93 o 
  -4   2   4     1493.05     1565.95     46.58 o 
  -3   2   4     1882.12     1274.90     38.48 o 
  -2   2   4     6061.84     7314.55     99.30 o 
  -1   2   4     5576.42     6004.75     75.05 o 
   0   2   4     5459.45     6052.11     74.09 o 
   1   2   4    73503.60    88920.91   1190.12 o 
   2   2   4    13494.26    16053.03    236.44 o 
   3   2   4    27373.19    30096.97    327.93 o 
   4   2   4      367.63      333.56     15.89 o 
   5   2   4      622.93      552.22     18.41 o 
   6   2   4     4614.10     4812.15     67.63 o 
   7   2   4      796.59      892.45     26.53 o 
   8   2   4      306.28      264.00     17.80 o 
   9   2   4      837.14      819.03     38.45 o 
  10   2   4      114.82      122.38     20.92 o 
  11   2   4      796.49      963.25     45.69 o 
  12   2   4       26.20      -12.24     26.11 o 
  13   2   4      212.37      157.38     39.24 o 
  14   2   4       97.33       90.67     45.80 o 
  15   2   4      114.20      112.94     42.83 o 
 -16   3   4        6.85      -19.93     34.67 o 
 -15   3   4       14.11       32.66     25.54 o 
 -14   3   4       92.34       59.65     27.07 o 
 -13   3   4     1215.05     1100.19     95.54 o 
 -12   3   4      249.73      132.36     29.28 o 
 -11   3   4       64.64       35.09     21.89 o 
 -10   3   4      614.24      599.57     67.95 o 
  -9   3   4     5516.47     5639.70    135.08 o 
  -8   3   4      658.18      550.48     40.62 o 
  -7   3   4      603.18      645.06     40.33 o 
  -6   3   4     7205.16     8134.71    154.71 o 
  -5   3   4     4347.50     3586.63     84.26 o 
  -4   3   4     1233.91     1285.61     43.18 o 
  -3   3   4     5878.57     5458.95    102.70 o 
  -2   3   4     8987.37     9662.49    156.66 o 
  -1   3   4     9780.76    11628.16    135.43 o 
   0   3   4    16029.30    18625.96    207.42 o 
   1   3   4     2012.11     1897.93     40.95 o 
   2   3   4       39.40       35.03      8.79 o 
   3   3   4       73.73       53.80      7.67 o 
   4   3   4     3408.06     3683.74     65.09 o 
   5   3   4     6090.99     5486.94     80.07 o 
   6   3   4        6.64        9.36      9.04 o 
   7   3   4      140.15      119.11     14.65 o 
   8   3   4     3123.19     3316.81     90.64 o 
   9   3   4     3157.37     3675.63     71.71 o 
  10   3   4       47.18       58.09     17.50 o 
  11   3   4       64.10       94.37     32.35 o 
  12   3   4       44.14       24.90     27.52 o 
  13   3   4        2.14      -33.72     22.48 o 
  14   3   4      116.83      138.07     66.24 o 
  15   3   4        0.00       31.42     34.70 o 
 -16   4   4        1.05      -48.54     38.68 o 
 -15   4   4       15.35       26.35     28.00 o 
 -14   4   4       59.47       63.19     35.97 o 
 -13   4   4       88.84       46.93     27.54 o 
 -12   4   4      106.73       96.63     30.06 o 
 -11   4   4      292.00      170.33     31.76 o 
 -10   4   4      952.05      867.20     56.63 o 
  -9   4   4       41.52      -10.23     14.86 o 
  -8   4   4      180.75      159.16     26.83 o 
  -7   4   4        5.87      -15.51     15.96 o 
  -6   4   4     1898.88     1783.83     60.01 o 
  -5   4   4     3436.60     4107.97    187.75 o 
  -4   4   4      551.28      781.03     34.17 o 
  -3   4   4     2102.74     2010.41     53.16 o 
  -2   4   4      267.57      245.65     19.49 o 
  -1   4   4     1164.06     1123.90     29.82 o 
   0   4   4     1015.05      984.11     33.11 o 
   1   4   4      329.15      342.59     16.67 o 
   2   4   4     1376.94     1352.39     27.01 o 
   3   4   4      337.66      388.13     14.75 o 
   4   4   4     3074.28     3220.28     87.37 o 
   5   4   4      106.77       81.62     13.96 o 
   6   4   4      372.33      307.26     19.20 o 
   7   4   4      404.61      445.80     30.71 o 
   8   4   4      457.54      550.21     30.10 o 
   9   4   4      138.56      125.48     23.80 o 
  10   4   4        8.25       18.19     22.85 o 
  11   4   4      100.42       50.24     38.87 o 
  12   4   4      278.55      246.30     50.18 o 
  13   4   4       22.68       40.90     40.33 o 
  14   4   4        0.98      -15.98     28.54 o 
  15   4   4        1.13      -39.92     28.28 o 
 -15   5   4       32.76      -18.28     32.44 o 
 -14   5   4       55.78      132.35     36.26 o 
 -13   5   4      138.41      221.78     40.31 o 
 -12   5   4       39.06       23.95     26.04 o 
 -11   5   4      645.76      792.09     57.68 o 
 -10   5   4      164.26      100.31     25.87 o 
  -9   5   4     2208.48     1926.06    110.20 o 
  -8   5   4     2946.25     3292.48    125.22 o 
  -7   5   4      652.06      699.11     42.61 o 
  -6   5   4       29.49       37.07     14.40 o 
  -5   5   4     3195.18     2454.66     68.98 o 
  -4   5   4        0.24        7.19     10.33 o 
  -3   5   4     3489.53     3567.68     69.71 o 
  -2   5   4     2870.66     2916.00     58.92 o 
  -1   5   4      400.75      363.79     19.57 o 
   0   5   4     5014.00     5033.03     82.49 o 
   1   5   4     4501.55     4632.76     76.19 o 
   2   5   4     2829.95     2757.52     65.53 o 
   3   5   4      758.31      623.25     22.26 o 
   4   5   4      605.64      393.85     18.73 o 
   5   5   4     4959.43     5328.56    106.83 o 
   6   5   4     2074.15     2104.69     61.65 o 
   7   5   4        1.70        8.68     14.90 o 
   8   5   4       58.41       38.14     18.06 o 
   9   5   4     1343.25     1698.81     86.16 o 
  10   5   4      250.20      204.34     55.83 o 
  11   5   4        3.08        3.06     25.45 o 
  12   5   4      133.77      205.64     62.04 o 
  13   5   4        8.79       39.24     50.54 o 
  14   5   4       90.40      126.04     40.86 o 
  15   5   4       59.82       61.79     54.37 o 
 -15   6   4        4.77      -18.25     30.36 o 
 -14   6   4       67.04       88.55     41.93 o 
 -13   6   4        0.08       22.87     34.49 o 
 -12   6   4        8.07        7.73     23.67 o 
 -11   6   4      597.18      678.66     56.94 o 
 -10   6   4        6.40       29.84     20.98 o 
  -9   6   4       62.07       33.97     27.96 o 
  -8   6   4      500.29      532.82     56.69 o 
  -7   6   4      299.36      223.63     28.28 o 
  -6   6   4      781.53      856.60     44.01 o 
  -5   6   4      249.50      161.45     22.01 o 
  -4   6   4       89.32       56.88     12.86 o 
  -3   6   4     2014.40     1852.21     48.58 o 
  -2   6   4     5071.80     5217.59     91.86 o 
  -1   6   4     2165.29     2366.18     53.26 o 
   0   6   4      120.17      112.68     13.48 o 
   1   6   4      488.11      591.27     30.50 o 
   2   6   4      687.89      718.11     31.29 o 
   3   6   4     2837.49     3125.69     90.23 o 
   4   6   4      505.91      428.56     21.97 o 
   5   6   4        9.16       -2.02      9.54 o 
   6   6   4     2141.99     2166.58     88.90 o 
   7   6   4       10.87       -3.10     18.23 o 
   8   6   4       17.40       24.16     24.38 o 
   9   6   4       16.38       20.91     33.39 o 
  10   6   4       10.27       -2.66     22.27 o 
  11   6   4        3.47       15.01     30.07 o 
  12   6   4      140.48      152.78     43.75 o 
  13   6   4       30.72       17.49     33.94 o 
  14   6   4        8.43        5.49     33.04 o 
 -14   7   4       11.64       -6.85     32.84 o 
 -13   7   4      112.61       99.56     40.52 o 
 -12   7   4        2.83       -8.56     26.86 o 
 -11   7   4      131.36      134.57     33.91 o 
 -10   7   4      404.86      337.59     90.50 o 
  -9   7   4       37.61       46.74     21.41 o 
  -8   7   4        4.11       10.09     17.84 o 
  -7   7   4     1513.82     1358.53     58.67 o 
  -6   7   4      402.95      446.03     30.78 o 
  -5   7   4      187.39      188.44     21.22 o 
  -4   7   4      140.51      148.29     18.69 o 
  -3   7   4     1073.18      979.45     36.76 o 
  -2   7   4      351.81      376.72     24.23 o 
  -1   7   4     3051.98     2957.21     64.49 o 
   0   7   4       12.38        5.89      9.02 o 
   1   7   4       15.20       12.15      9.74 o 
   2   7   4      851.99      903.65     31.93 o 
   3   7   4       80.86       66.46     12.53 o 
   4   7   4        9.15       10.26     10.83 o 
   5   7   4     1465.02     1679.82    170.97 o 
   6   7   4     1387.03     1440.72     75.44 o 
   7   7   4       10.83      -13.94     20.16 o 
   8   7   4       27.11       24.42     24.90 o 
   9   7   4      109.66       99.04     34.09 o 
  10   7   4      111.43      165.05     43.54 o 
  11   7   4      529.70      458.56     93.24 o 
  12   7   4      219.95      241.71     53.41 o 
  13   7   4        0.77       -4.85     41.42 o 
  14   7   4        2.20       14.18     32.16 o 
 -14   8   4        0.62      -41.58     27.72 o 
 -13   8   4      160.76      236.99     99.63 o 
 -12   8   4      268.10      210.70     50.48 o 
 -11   8   4       52.39        8.24     29.66 o 
 -10   8   4      512.00      570.21     51.16 o 
  -9   8   4      571.25      636.34     51.00 o 
  -8   8   4      145.39      140.33     23.52 o 
  -7   8   4      185.99      214.93     26.08 o 
  -6   8   4        7.97        9.66     13.38 o 
  -5   8   4      400.08      322.15     27.61 o 
  -4   8   4     4225.49     4301.50     91.05 o 
  -3   8   4        7.28       16.30     12.59 o 
  -2   8   4        6.75        9.01     12.99 o 
  -1   8   4     1926.97     1978.83     70.95 o 
   0   8   4      230.91      275.71     25.13 o 
   1   8   4     2194.89     2079.52     64.72 o 
   2   8   4       39.17       19.51     12.68 o 
   3   8   4      280.72      273.55     26.49 o 
   4   8   4     5906.79     6121.17    171.34 o 
   5   8   4       86.95      124.11     43.79 o 
   6   8   4       38.00       11.81     29.92 o 
   7   8   4      154.21       75.30     29.92 o 
   8   8   4      132.37      104.58     32.11 o 
   9   8   4       33.06       51.57     31.45 o 
  10   8   4      120.17      117.83     40.25 o 
  11   8   4      134.07       54.75     49.63 o 
  12   8   4       64.98      117.92     42.08 o 
  13   8   4      258.54      336.01     64.26 o 
 -13   9   4       61.77       78.67     41.06 o 
 -12   9   4       93.09       24.60     52.73 o 
 -11   9   4        0.76       24.74     31.30 o 
 -10   9   4      154.04      129.71     63.32 o 
  -9   9   4        0.36        6.86     19.02 o 
  -8   9   4        1.52      -11.21     16.95 o 
  -7   9   4     1254.88     1305.24     52.84 o 
  -6   9   4      186.37      177.71     30.34 o 
  -5   9   4     2189.25     2106.61     75.69 o 
  -4   9   4      121.07      141.63     19.86 o 
  -3   9   4     1954.13     2075.15     60.14 o 
  -2   9   4     2417.44     2366.26     63.82 o 
  -1   9   4     2111.30     2276.67     61.53 o 
   0   9   4     2518.58     2563.83     64.75 o 
   1   9   4      154.58      128.38     21.53 o 
   2   9   4      779.89      827.70     81.55 o 
   3   9   4      530.75      459.59     48.20 o 
   4   9   4        9.91       -5.08     19.33 o 
   5   9   4      315.09      302.91     44.07 o 
   6   9   4       15.42       48.70     24.78 o 
   7   9   4      728.06      803.61    124.62 o 
   8   9   4      131.73      166.80     39.24 o 
   9   9   4      224.07      322.70     66.78 o 
  10   9   4      381.16      439.78     67.61 o 
  11   9   4       12.47       16.31     33.64 o 
  12   9   4      202.02      274.00     57.83 o 
 -12  10   4        0.21       33.86     33.72 o 
 -11  10   4      247.14      369.67     64.84 o 
 -10  10   4        0.14       13.18     30.00 o 
  -9  10   4      182.92      216.41     47.60 o 
  -8  10   4      281.93      288.26     37.32 o 
  -7  10   4       34.95       62.01     23.29 o 
  -6  10   4      207.97      204.16     26.55 o 
  -5  10   4      815.65      898.79     73.74 o 
  -4  10   4      199.74      195.37     32.34 o 
  -3  10   4     1456.15     1522.44     88.16 o 
  -2  10   4     1500.41     1784.05     57.66 o 
  -1  10   4     2861.18     2996.68     96.39 o 
   0  10   4        2.28       27.14     16.14 o 
   1  10   4      435.25      449.82     57.43 o 
   2  10   4     1784.56     1942.62     90.16 o 
   3  10   4     1701.27     1788.54     87.28 o 
   4  10   4       27.49       33.12     21.32 o 
   5  10   4      286.89      222.99     42.61 o 
   6  10   4      781.71      753.15     67.60 o 
   7  10   4       96.58       21.40     38.87 o 
   8  10   4       52.58       67.42     53.83 o 
   9  10   4      166.03      147.47     43.19 o 
  10  10   4        0.38      -27.10     24.15 o 
  11  10   4      190.25      240.04     54.26 o 
 -11  11   4       34.47       70.61     37.61 o 
 -10  11   4        2.64        6.37     31.95 o 
  -9  11   4       93.26      104.53     40.50 o 
  -8  11   4       64.51       51.98     46.53 o 
  -7  11   4        0.16        8.11     18.45 o 
  -6  11   4      130.73      147.38     29.16 o 
  -5  11   4      493.42      509.20     44.98 o 
  -4  11   4      167.57      153.40     23.60 o 
  -3  11   4     1259.87     1302.22     52.93 o 
  -2  11   4        7.16       -1.07     17.05 o 
  -1  11   4       42.36       61.69     25.12 o 
   0  11   4       70.37       37.97     18.97 o 
   1  11   4      218.75      265.28     42.80 o 
   2  11   4       79.44       33.77     55.47 o 
   3  11   4      296.75      327.41     55.29 o 
   4  11   4      175.29      164.85     35.31 o 
   5  11   4       77.98       77.01     29.36 o 
   6  11   4        0.35       -4.73     23.47 o 
   7  11   4        5.32        7.89     47.62 o 
   8  11   4      505.60      642.55    139.95 o 
   9  11   4      196.20      297.89     58.78 o 
  10  11   4       21.43       76.38     36.32 o 
  -9  12   4       16.86       51.09     34.65 o 
  -8  12   4        9.21       -4.82     36.31 o 
  -7  12   4       63.67       84.73     36.10 o 
  -6  12   4       67.59       92.56     33.50 o 
  -5  12   4        6.52       46.22     23.20 o 
  -4  12   4       28.51       20.19     21.30 o 
  -3  12   4       23.35       28.87     18.86 o 
  -2  12   4       92.55       81.58     23.94 o 
  -1  12   4        7.04        1.64     20.74 o 
   0  12   4        5.30      -22.00     19.29 o 
   1  12   4       10.58        1.44     20.97 o 
   2  12   4       15.77        1.43     21.48 o 
   3  12   4       19.03       34.77     27.55 o 
   4  12   4        0.55      -29.77     20.88 o 
   5  12   4       24.63        8.16     26.31 o 
   6  12   4        4.16       17.92     27.92 o 
   7  12   4       22.35       82.47     33.55 o 
   8  12   4       27.59       38.41     66.24 o 
   9  12   4       57.34       84.18     38.05 o 
  -8  13   4      124.99      149.24     44.14 o 
  -7  13   4       31.81       35.52     34.22 o 
  -6  13   4       27.67       19.83     71.89 o 
  -5  13   4        1.86      -49.81     33.21 o 
  -4  13   4        5.58       24.03     29.28 o 
  -3  13   4        0.36      -28.85     23.96 o 
  -2  13   4       17.19       40.87     43.06 o 
  -1  13   4       40.75       59.14     28.64 o 
   0  13   4      105.03      134.10     34.22 o 
   1  13   4        5.71      -33.92     22.62 o 
   2  13   4       83.54       49.19     26.19 o 
   3  13   4      124.09      184.71     40.06 o 
   4  13   4        7.03       36.55     26.34 o 
   5  13   4        1.15       -9.71     23.85 o 
   6  13   4      137.21       99.79     33.76 o 
   7  13   4       20.63       36.31     28.64 o 
  -5  14   4        0.25       13.87     37.22 o 
  -3  14   4      120.28      137.21     58.75 o 
  -2  14   4       77.93       49.63     48.54 o 
  -1  14   4       44.59       26.64     45.98 o 
   0  14   4       24.40        4.38     44.89 o 
   1  14   4       61.83       65.22     37.22 o 
   2  14   4       66.23       46.35     37.95 o 
   3  14   4       23.47       36.47     37.95 o 
   4  14   4        0.11       37.97     31.30 o 
 -16   1   5        4.09        8.81     42.15 o 
 -15   1   5       44.80       33.57     31.95 o 
 -14   1   5        5.79       -0.68     40.69 o 
 -13   1   5        6.24       28.31     27.22 o 
 -12   1   5      114.44       69.83     44.52 o 
 -11   1   5      508.83      452.71     54.70 o 
 -10   1   5        9.31       14.05     25.03 o 
  -9   1   5     2485.96     2927.84    177.90 o 
  -8   1   5     1430.95     1208.80    134.49 o 
  -7   1   5       44.17       56.45     17.86 o 
  -6   1   5      277.52      313.96     36.24 o 
  -5   1   5      622.42      433.76     29.26 o 
  -4   1   5      267.93      240.79     24.90 o 
  -3   1   5    18044.03    20764.92    377.09 o 
  -2   1   5     6836.93     8755.93    171.60 o 
  -1   1   5     5733.78     6013.11    134.66 o 
   0   1   5    32196.48    38111.52    625.34 o 
   1   1   5     8848.06     9498.46    109.41 o 
   2   1   5     1251.17     1443.61     26.34 o 
   3   1   5     1485.17     1541.36     25.57 o 
   4   1   5      230.25      159.30      9.94 o 
   5   1   5     1215.12      991.49     31.72 o 
   6   1   5     6749.58     7641.98     95.53 o 
   7   1   5     1324.34     1500.06     34.88 o 
   8   1   5       18.03       12.30      9.08 o 
   9   1   5     1413.24     1150.74     34.77 o 
  10   1   5       16.88       29.00     11.96 o 
  11   1   5      272.64      254.81     22.63 o 
  12   1   5      260.29      185.48     25.24 o 
  13   1   5       76.69       56.14     24.84 o 
  14   1   5      175.42      217.85     43.59 o 
 -16   2   5       13.11       48.16     33.78 o 
 -15   2   5        3.08       -2.90     32.48 o 
 -14   2   5      324.21      231.77     48.90 o 
 -13   2   5       45.76       24.61     35.03 o 
 -12   2   5       18.72       -5.98     19.04 o 
 -11   2   5      735.87      835.81     79.68 o 
 -10   2   5      836.59      893.07     81.82 o 
  -9   2   5      357.74      347.86     36.95 o 
  -8   2   5     1346.98     1176.22     58.76 o 
  -7   2   5     4800.95     4817.34    112.69 o 
  -6   2   5     4163.94     3942.75    117.40 o 
  -5   2   5     5113.90     5833.33    116.87 o 
  -4   2   5        0.51        7.59      9.28 o 
  -3   2   5      567.30      428.52     14.69 o 
  -2   2   5     4544.40     5206.17    108.40 o 
  -1   2   5    27893.52    31615.52    340.55 o 
   0   2   5    89595.91   108333.82   1256.11 o 
   1   2   5     8526.14     9511.37    148.58 o 
   2   2   5     6242.91     6201.19    107.01 o 
   3   2   5      850.01      793.13     17.97 o 
   4   2   5     2310.59     2685.77     40.74 o 
   5   2   5      393.82      320.16     14.76 o 
   6   2   5       11.00        0.57      7.97 o 
   7   2   5     5241.53     5711.97     79.96 o 
   8   2   5     1014.93      848.11     29.95 o 
   9   2   5      965.51      908.33     31.58 o 
  10   2   5       41.49       29.96     13.46 o 
  11   2   5      604.91      569.57     56.70 o 
  12   2   5      293.65      338.24     48.93 o 
  13   2   5       76.59       55.18     25.49 o 
  14   2   5       48.91       84.30     36.37 o 
  15   2   5       60.51       36.49     55.83 o 
 -16   3   5       29.13        1.34     62.59 o 
 -15   3   5       96.78      100.21     42.19 o 
 -14   3   5      322.00      337.71     46.46 o 
 -13   3   5      155.99      147.01     33.95 o 
 -12   3   5      298.48      506.19     50.46 o 
 -11   3   5     2075.24     2194.50     84.96 o 
 -10   3   5       42.42        5.57     18.29 o 
  -9   3   5     3271.65     3740.75    105.55 o 
  -8   3   5      424.13      443.33     37.41 o 
  -7   3   5        1.46       -8.01     15.74 o 
  -6   3   5     2499.16     2227.79    132.43 o 
  -5   3   5        2.45       -6.84     14.90 o 
  -4   3   5    20726.79    22488.34    343.28 o 
  -3   3   5     4530.33     3906.15     85.74 o 
  -2   3   5     2556.72     2491.45     44.81 o 
  -1   3   5    18450.20    20216.82    226.08 o 
   0   3   5      912.21      821.78     22.37 o 
   1   3   5     1724.87     1696.00     35.07 o 
   2   3   5      316.85      348.50     22.45 o 
   3   3   5    12649.37    14230.55    222.16 o 
   4   3   5     7787.78     8148.97    137.64 o 
   5   3   5     2034.81     1930.64     45.56 o 
   6   3   5     8523.02     9952.51    130.75 o 
   7   3   5     2053.76     1850.54     67.08 o 
   8   3   5     3724.04     4010.85     72.95 o 
   9   3   5      689.39      624.91     35.53 o 
  10   3   5      458.93      500.31     44.93 o 
  11   3   5      845.05      828.67     54.05 o 
  12   3   5        8.13       25.73     27.73 o 
  13   3   5      208.17      310.89     52.61 o 
  14   3   5       62.43       43.32     34.49 o 
  15   3   5       30.36       40.88     38.18 o 
 -16   4   5       19.47      -56.38     37.59 o 
 -15   4   5      222.32      292.71     45.72 o 
 -14   4   5        7.73        0.96     23.62 o 
 -13   4   5       93.28       62.81     28.98 o 
 -12   4   5     2713.22     2931.39    152.02 o 
 -11   4   5      149.96      157.98     33.23 o 
 -10   4   5     2008.77     2183.10     82.72 o 
  -9   4   5      996.13      890.78     53.55 o 
  -8   4   5      583.04      566.79     40.42 o 
  -7   4   5     3841.56     3744.42     97.19 o 
  -6   4   5     9392.25     9599.81    191.36 o 
  -5   4   5     2001.06     1770.35     56.92 o 
  -4   4   5      258.97      183.65     25.48 o 
  -3   4   5    10228.09    10110.50    171.47 o 
  -2   4   5      878.36      914.45     29.40 o 
  -1   4   5      730.05      787.54     25.17 o 
   0   4   5     3714.27     3708.75     55.32 o 
   1   4   5     8240.18     9016.90    111.57 o 
   2   4   5    12679.52    13540.35    180.47 o 
   3   4   5     2226.10     2315.44     46.32 o 
   4   4   5       93.95      100.44     15.06 o 
   5   4   5    10408.65    10514.05    260.05 o 
   6   4   5     1436.54     1691.53     45.88 o 
   7   4   5     2253.12     2248.59     51.43 o 
   8   4   5      313.41      303.74     26.41 o 
   9   4   5     1535.43     1654.49     54.11 o 
  10   4   5      930.26     1108.95     75.09 o 
  11   4   5       79.25      110.15     34.85 o 
  12   4   5        2.36       -5.11     25.93 o 
  13   4   5      246.89      209.06     47.95 o 
  14   4   5      230.38      243.31     52.51 o 
  15   4   5      118.17      114.24     42.26 o 
 -15   5   5        0.43       25.55     34.65 o 
 -14   5   5      477.36      526.61     58.50 o 
 -13   5   5      768.00      821.68    101.12 o 
 -12   5   5      182.60      195.40     38.94 o 
 -11   5   5      877.93      805.78     58.94 o 
 -10   5   5       13.57      -15.63     19.00 o 
  -9   5   5      491.67      525.39     82.29 o 
  -8   5   5       94.49       86.77     21.95 o 
  -7   5   5        3.88        4.34     13.00 o 
  -6   5   5      297.43      228.18     26.43 o 
  -5   5   5     1467.98     1768.56     58.00 o 
  -4   5   5     2434.93     2519.18     68.10 o 
  -3   5   5     2175.96     1824.52     47.19 o 
  -2   5   5      106.82       97.36     13.44 o 
  -1   5   5    21363.43    22766.46    296.95 o 
   0   5   5     1060.14      995.15     35.40 o 
   1   5   5     6439.73     7353.31    109.50 o 
   2   5   5      763.83      728.47     21.96 o 
   3   5   5     3862.76     4685.72     75.02 o 
   4   5   5      381.39      322.94     15.00 o 
   5   5   5      460.11      426.82     23.64 o 
   6   5   5     1885.11     1825.65     78.57 o 
   7   5   5     1679.64     1810.01     68.57 o 
   8   5   5     2537.83     2639.88     78.46 o 
   9   5   5     1371.59     1466.83     80.55 o 
  10   5   5        4.05       22.91     33.39 o 
  11   5   5      179.45      218.46     43.88 o 
  12   5   5      142.72      140.25     50.54 o 
  13   5   5      215.38      197.25     47.80 o 
  14   5   5       33.41       21.72     37.34 o 
 -15   6   5       31.15       82.94     40.13 o 
 -14   6   5       78.06       15.17     33.78 o 
 -13   6   5       86.92       76.72     30.27 o 
 -12   6   5       22.42       26.05     24.58 o 
 -11   6   5      395.45      633.61     68.19 o 
 -10   6   5     1565.59     1507.67     89.39 o 
  -9   6   5       50.90       98.32     23.53 o 
  -8   6   5       50.36       42.79     18.43 o 
  -7   6   5      302.52      255.50     30.61 o 
  -6   6   5      286.01      291.89     30.06 o 
  -5   6   5     2417.81     2447.32     71.89 o 
  -4   6   5      439.38      423.60     26.53 o 
  -3   6   5        8.98       28.56     10.48 o 
  -2   6   5      164.07      153.44     16.17 o 
  -1   6   5      271.72      267.70     19.16 o 
   0   6   5      807.74      805.74     53.57 o 
   1   6   5       35.25        7.05      8.59 o 
   2   6   5      104.16       98.42     11.42 o 
   3   6   5    13288.88    13553.35    187.98 o 
   4   6   5     1274.98     1309.99     53.90 o 
   5   6   5     1034.14      954.40     95.98 o 
   6   6   5     1012.83      982.19    104.74 o 
   7   6   5      182.31      181.54     33.75 o 
   8   6   5       13.93       32.65     24.52 o 
   9   6   5      356.11      293.09     46.83 o 
  10   6   5       31.58       54.07     33.39 o 
  11   6   5      603.94      752.72     75.09 o 
  12   6   5      409.58      474.71     66.73 o 
  13   6   5      219.50      196.66     50.81 o 
  14   6   5        5.74      -23.35     47.26 o 
 -14   7   5       17.39       45.71     64.41 o 
 -13   7   5       70.76       97.52     39.28 o 
 -12   7   5        7.76      -19.47     23.54 o 
 -11   7   5      507.97      613.90     89.69 o 
 -10   7   5      605.45      760.81     56.94 o 
  -9   7   5        0.76        3.97     18.49 o 
  -8   7   5      136.65      115.24     24.96 o 
  -7   7   5       36.10       35.34     18.31 o 
  -6   7   5       65.64       53.60     15.98 o 
  -5   7   5     1045.00      929.52     39.39 o 
  -4   7   5      508.76      494.20     29.93 o 
  -3   7   5     1689.82     1407.11     44.60 o 
  -2   7   5      569.37      452.77     26.69 o 
  -1   7   5      107.76       80.61     13.58 o 
   0   7   5      381.14      446.80     24.68 o 
   1   7   5     5013.87     5222.61     91.92 o 
   2   7   5       32.87       27.09     10.22 o 
   3   7   5      195.01      181.34     20.84 o 
   4   7   5        8.52       -1.74     12.68 o 
   5   7   5      225.50      194.27     33.21 o 
   6   7   5     1919.95     1955.07     93.42 o 
   7   7   5        0.04       -3.93     18.95 o 
   8   7   5       20.13       23.16     24.19 o 
   9   7   5     1431.92     1540.49    100.54 o 
  10   7   5      133.25      168.09     68.24 o 
  11   7   5      153.90      206.70     48.30 o 
  12   7   5        8.35      -21.96     31.45 o 
  13   7   5        5.87       22.42     46.71 o 
 -14   8   5        6.71       -9.60     63.13 o 
 -13   8   5        1.32      -37.13     26.70 o 
 -12   8   5        0.37        5.10     29.74 o 
 -11   8   5       46.39       22.16     26.38 o 
 -10   8   5      473.98      549.19     50.92 o 
  -9   8   5        0.90       -0.21     19.80 o 
  -8   8   5     1022.07     1127.46     51.83 o 
  -7   8   5       20.24       30.44     15.53 o 
  -6   8   5      257.94      184.78     23.60 o 
  -5   8   5      904.46      917.35     41.43 o 
  -4   8   5        7.83       28.73     13.91 o 
  -3   8   5      767.89      863.33     37.68 o 
  -2   8   5      414.50      355.80     26.45 o 
  -1   8   5       40.82        7.08     12.76 o 
   0   8   5      383.27      408.84     28.87 o 
   1   8   5      361.34      325.68     23.05 o 
   2   8   5       37.90       22.80     13.75 o 
   3   8   5      567.05      603.21     78.10 o 
   4   8   5     1601.43     1288.98     70.70 o 
   5   8   5     1055.33     1203.84     69.96 o 
   6   8   5     1056.29     1105.41     73.15 o 
   7   8   5       56.98       69.11     26.29 o 
   8   8   5        2.71        6.63     23.73 o 
   9   8   5      165.98      168.57     41.90 o 
  10   8   5      147.74      208.95     44.53 o 
  11   8   5       34.74       31.28     32.97 o 
  12   8   5        2.73        9.29     33.28 o 
  13   8   5       26.42       41.11     37.79 o 
 -13   9   5        6.00      -21.04     28.13 o 
 -12   9   5       53.24       58.23     53.46 o 
 -11   9   5        0.13        9.28     58.02 o 
 -10   9   5       16.90       31.32     21.47 o 
  -9   9   5      440.08      453.86     48.44 o 
  -8   9   5      462.49      513.41     39.99 o 
  -7   9   5      297.30      318.04     31.42 o 
  -6   9   5       33.51        2.40     13.62 o 
  -5   9   5       11.38        0.45     12.38 o 
  -4   9   5      177.11      122.75     19.91 o 
  -3   9   5       41.50       63.60     27.55 o 
  -2   9   5       61.90       38.86     14.31 o 
  -1   9   5      740.16      683.03     35.42 o 
   0   9   5     1722.81     1934.79     67.03 o 
   1   9   5     1314.21     1279.33     68.70 o 
   2   9   5      238.47      204.26     35.42 o 
   3   9   5      320.63      312.64     43.09 o 
   4   9   5      238.53      202.53     90.69 o 
   5   9   5      900.44      729.73     84.48 o 
   6   9   5      178.15      173.73     38.24 o 
   7   9   5      127.84      144.41     37.03 o 
   8   9   5       54.59       55.45     29.25 o 
   9   9   5        0.36        4.45     36.13 o 
  10   9   5       74.30        8.08     38.87 o 
  11   9   5        5.01       21.91     36.05 o 
  12   9   5        8.76       -3.08     35.50 o 
 -12  10   5        3.77       -8.53     30.84 o 
 -11  10   5        0.10        6.89     50.91 o 
 -10  10   5       75.60       45.31     33.67 o 
  -9  10   5      122.46      138.62     30.98 o 
  -8  10   5        6.82        1.63     19.55 o 
  -7  10   5       38.12       48.91     21.80 o 
  -6  10   5       14.42       15.33     14.80 o 
  -5  10   5      285.78      333.97     31.35 o 
  -4  10   5        0.38        5.91     13.87 o 
  -3  10   5     1031.21      960.43     44.64 o 
  -2  10   5      291.48      336.58     40.61 o 
  -1  10   5       38.41       43.95     19.20 o 
   0  10   5      299.00      309.13     38.11 o 
   1  10   5       33.85       44.30     22.43 o 
   2  10   5        4.77       -1.63     19.17 o 
   3  10   5      181.30      125.76     32.70 o 
   4  10   5        6.36       -3.89     20.31 o 
   5  10   5      214.40      193.42     40.50 o 
   6  10   5      149.14      145.05     54.19 o 
   7  10   5      655.77      672.75    133.02 o 
   8  10   5        0.40      -10.77     23.74 o 
   9  10   5       19.08       71.64     34.82 o 
  10  10   5        7.15       12.60     29.10 o 
  11  10   5        0.22       15.14     33.21 o 
 -11  11   5       36.48       40.36     36.77 o 
 -10  11   5        4.58       -0.10     34.85 o 
  -9  11   5      267.18      213.92     74.45 o 
  -8  11   5        3.95       14.87     28.76 o 
  -7  11   5      367.87      376.71     43.35 o 
  -6  11   5      150.19      226.45     38.32 o 
  -5  11   5       46.56       28.25     17.02 o 
  -4  11   5     1132.28     1317.86     54.16 o 
  -3  11   5      195.96      272.70     30.13 o 
  -2  11   5       99.18       93.94     22.52 o 
  -1  11   5     1044.74      982.96     55.51 o 
   0  11   5       30.38       44.45     25.70 o 
   1  11   5      342.17      390.14     49.62 o 
   2  11   5      188.40      214.23     38.63 o 
   3  11   5      434.01      406.16     51.77 o 
   4  11   5       77.83      132.62     34.70 o 
   5  11   5      250.01      275.92     47.00 o 
   6  11   5       96.99      144.70     38.65 o 
   7  11   5        4.82       48.55     53.65 o 
   8  11   5      129.97      181.87     44.36 o 
   9  11   5        0.55      -32.87     21.92 o 
  10  11   5       36.88      121.22     37.87 o 
  -9  12   5       16.42       48.21     33.59 o 
  -8  12   5       54.11       86.88     39.84 o 
  -7  12   5      178.99      194.32     45.80 o 
  -6  12   5      189.97      224.10     34.60 o 
  -5  12   5       16.10        5.20     20.22 o 
  -4  12   5      296.24      345.64     38.69 o 
  -3  12   5      735.63      779.90     74.33 o 
  -2  12   5       93.21       68.30     28.15 o 
  -1  12   5      112.31      159.99     36.88 o 
   0  12   5      144.56      139.60     37.35 o 
   1  12   5       95.47       79.84     30.86 o 
   2  12   5      565.86      607.30    103.64 o 
   3  12   5        5.28      -31.56     21.04 o 
   4  12   5        1.73        3.93     24.27 o 
   5  12   5      509.11      636.24     68.06 o 
   6  12   5       28.18       45.35     28.42 o 
   7  12   5       54.89       70.09     33.31 o 
   8  12   5        7.45      -16.94     27.71 o 
   9  12   5        2.53       71.71     47.08 o 
  -8  13   5        1.35        9.95     31.65 o 
  -7  13   5        4.31      -11.31     26.66 o 
  -6  13   5      308.86      469.30     86.85 o 
  -5  13   5      119.90       98.33     34.59 o 
  -4  13   5       28.72       25.81     29.03 o 
  -3  13   5       80.15      135.75     51.09 o 
  -2  13   5       23.03       18.19     30.65 o 
  -1  13   5      171.41      154.62     36.58 o 
   0  13   5        0.97        2.33     24.55 o 
   1  13   5      446.34      419.35     56.50 o 
   2  13   5      160.89      161.96     38.75 o 
   3  13   5       65.88       89.58     31.60 o 
   4  13   5      232.05      184.24     41.80 o 
   5  13   5        0.10       34.23     68.97 o 
   6  13   5       80.14       71.88     29.59 o 
   7  13   5       28.87       63.66     32.69 o 
  -3  14   5       10.48       27.73     43.79 o 
  -2  14   5       91.03      148.89     58.75 o 
  -1  14   5        8.49       -4.74     37.22 o 
   0  14   5      102.22      134.53     38.58 o 
   1  14   5       48.40       35.26     27.18 o 
   2  14   5       64.48       81.19     33.01 o 
   3  14   5      311.76      273.35     73.17 o 
   4  14   5       53.59      -13.37     57.48 o 
 -16   0   6       41.49      -15.69     33.21 o 
 -15   0   6      258.82      182.10     63.50 o 
 -14   0   6      271.82      210.93     66.78 o 
 -13   0   6      171.27       78.46     50.00 o 
 -12   0   6     1499.95     1668.11    131.01 o 
 -11   0   6       39.80        0.00     32.48 o 
 -10   0   6      751.12      935.32     99.99 o 
  -9   0   6     3209.99     3109.59    166.77 o 
  -8   0   6     1123.55      969.99     92.33 o 
  -7   0   6     1216.23     1308.65     93.79 o 
  -6   0   6    42367.34    44917.00   1136.04 o 
  -5   0   6     1671.08     1731.97     94.52 o 
  -4   0   6     4078.56     4589.03    163.12 o 
  -3   0   6     7725.30     8226.31    236.84 o 
  -2   0   6     7544.87     7795.32    220.05 o 
  -1   0   6     3068.39     4051.85    124.44 o 
   0   0   6     4639.50     4914.18    141.23 o 
   1   0   6       43.98       22.95      8.62 o 
   2   0   6    46698.14    52230.43    706.20 o 
   3   0   6     7888.16     9833.63    151.10 o 
   4   0   6       19.27       25.60     13.58 o 
   5   0   6     2932.36     3395.80     71.17 o 
   6   0   6      472.30      386.60     24.73 o 
   7   0   6     1441.64     1293.47     47.08 o 
   8   0   6     2229.25     1920.99     84.12 o 
   9   0   6      369.69      295.35     30.26 o 
  10   0   6     1527.18     1532.84     61.82 o 
  11   0   6      512.77      513.63     69.45 o 
  12   0   6       81.26       45.97     28.00 o 
  13   0   6       21.35       41.60     40.51 o 
 -16   1   6       78.42       39.01     78.46 o 
 -15   1   6        8.93        0.33     31.38 o 
 -14   1   6      363.59      330.68     56.20 o 
 -13   1   6       14.59      -14.29     26.60 o 
 -12   1   6      407.74      317.13     50.90 o 
 -11   1   6      178.17      246.31     43.60 o 
 -10   1   6      298.37      321.30     63.50 o 
  -9   1   6      862.15      783.96     62.23 o 
  -8   1   6       95.93      104.70     29.38 o 
  -7   1   6      507.06      536.33     47.05 o 
  -6   1   6      691.07      573.94     44.77 o 
  -5   1   6     4489.98     4574.60    299.24 o 
  -4   1   6    11418.01    10624.05    217.16 o 
  -3   1   6    12428.99    13439.45    257.51 o 
  -2   1   6    26611.24    29287.86    513.64 o 
  -1   1   6      291.50      292.20     20.99 o 
   0   1   6    13101.36    15129.59    189.35 o 
   1   1   6      204.67      188.73      9.16 o 
   2   1   6      716.96      686.99     16.42 o 
   3   1   6       84.97      109.59      8.49 o 
   4   1   6     1507.56     1159.36     24.10 o 
   5   1   6     4548.10     4480.90     61.13 o 
   6   1   6     4792.10     4693.19     73.88 o 
   7   1   6      479.99      502.12     25.73 o 
   8   1   6     5870.25     5953.39     86.26 o 
   9   1   6       36.09       47.06     11.61 o 
  10   1   6     1396.36     1326.79     39.81 o 
  11   1   6       76.12       78.28     17.87 o 
  12   1   6      114.18       83.32     21.57 o 
  13   1   6       36.62       40.61     30.44 o 
  14   1   6      115.55      192.68     59.12 o 
 -16   2   6      100.49      121.36     41.41 o 
 -15   2   6        0.29      -31.04     28.10 o 
 -14   2   6       10.84       38.15     29.98 o 
 -13   2   6       93.18       69.94     35.43 o 
 -12   2   6       15.14        8.94     26.13 o 
 -11   2   6      536.29      456.80     57.54 o 
 -10   2   6       59.48       17.70     19.94 o 
  -9   2   6       56.17       52.60     20.65 o 
  -8   2   6     6092.94     6900.35    197.53 o 
  -7   2   6     5161.91     5382.98    123.52 o 
  -6   2   6     1158.84     1262.85     51.82 o 
  -5   2   6     2247.16     2697.76     71.26 o 
  -4   2   6     2994.44     2347.37     61.15 o 
  -3   2   6     3883.67     4066.66     83.40 o 
  -2   2   6     4864.55     4816.57     83.19 o 
  -1   2   6     2048.13     2598.29     46.90 o 
   0   2   6    41747.75    53057.98    626.25 o 
   1   2   6       78.63       83.38      8.09 o 
   2   2   6     1464.99     1535.66     41.99 o 
   3   2   6        7.67       15.40      5.79 o 
   4   2   6    16161.95    17244.24    198.41 o 
   5   2   6       75.77       48.63      7.84 o 
   6   2   6     1176.62     1043.65     26.98 o 
   7   2   6     1189.47     1035.42     38.99 o 
   8   2   6      149.77      120.23     13.81 o 
   9   2   6      313.44      300.52     23.19 o 
  10   2   6      891.93      881.86     46.35 o 
  11   2   6       60.49       18.82     17.50 o 
  12   2   6      384.95      364.83     35.04 o 
  13   2   6      157.23      100.42     27.99 o 
  14   2   6       40.52       85.76     54.37 o 
  15   2   6       21.26       49.27     54.74 o 
 -16   3   6       44.38       51.56     35.54 o 
 -15   3   6       85.02      104.95     41.72 o 
 -14   3   6       78.43       69.95     38.94 o 
 -13   3   6       63.14       28.63     48.73 o 
 -12   3   6        1.58       23.23     24.27 o 
 -11   3   6     1058.85     1058.54     95.51 o 
 -10   3   6       95.62       79.09     24.06 o 
  -9   3   6     1994.43     1902.98     76.41 o 
  -8   3   6      925.63     1013.23     52.32 o 
  -7   3   6      558.47      454.12     34.64 o 
  -6   3   6      651.59      555.70     35.23 o 
  -5   3   6     3399.61     3262.80     81.01 o 
  -4   3   6      312.92      344.12     25.34 o 
  -3   3   6      402.30      543.38     20.54 o 
  -2   3   6     4932.29     5157.93     78.92 o 
  -1   3   6    13004.33    13681.55    160.63 o 
   0   3   6    31622.77    37528.07    452.64 o 
   1   3   6      561.00      562.51     18.45 o 
   2   3   6      131.61      120.35     15.90 o 
   3   3   6     1021.94     1244.35     42.42 o 
   4   3   6      602.74      445.58     18.91 o 
   5   3   6      518.86      392.18     20.73 o 
   6   3   6     1019.86      842.71     28.18 o 
   7   3   6     1287.65     1027.94     32.63 o 
   8   3   6        9.41       27.87     16.28 o 
   9   3   6      272.71      213.38     24.52 o 
  10   3   6     1607.88     1589.03     55.02 o 
  11   3   6       20.88       19.47     18.44 o 
  12   3   6       68.74       84.64     26.35 o 
  13   3   6       42.76       27.43     28.94 o 
  14   3   6        8.85       32.08     32.70 o 
  15   3   6       29.94       60.58     58.39 o 
 -16   4   6       23.22       50.57     37.00 o 
 -15   4   6       38.10       15.99     42.33 o 
 -14   4   6        3.95       29.23     27.99 o 
 -13   4   6       11.43       41.58     26.27 o 
 -12   4   6      439.76      405.37     47.80 o 
 -11   4   6       48.10       41.86     23.59 o 
 -10   4   6      203.41      186.37     32.15 o 
  -9   4   6       12.98       -7.57     16.66 o 
  -8   4   6      381.43      360.56     35.05 o 
  -7   4   6      722.59      694.90     42.61 o 
  -6   4   6      143.30      184.12     23.87 o 
  -5   4   6      880.29      894.97     40.61 o 
  -4   4   6     1727.46     2101.69     60.78 o 
  -3   4   6       87.82       94.31     15.70 o 
  -2   4   6      171.72      200.81     17.84 o 
  -1   4   6       20.32        9.09      5.63 o 
   0   4   6        3.32        6.05      5.79 o 
   1   4   6      148.23      126.32      8.84 o 
   2   4   6     3073.08     3304.00     58.75 o 
   3   4   6     1726.92     1837.41     55.10 o 
   4   4   6     2984.20     3001.39     57.30 o 
   5   4   6     1415.37     1405.83     38.26 o 
   6   4   6        6.54        1.73     10.38 o 
   7   4   6       91.02      122.09     18.53 o 
   8   4   6      180.89      168.67     21.58 o 
   9   4   6      377.13      318.50     28.99 o 
  10   4   6       17.82        1.01     15.60 o 
  11   4   6       28.09       11.35     26.73 o 
  12   4   6       91.02      132.90     41.72 o 
  13   4   6       22.49       26.33     29.45 o 
  14   4   6        0.41       10.15     32.71 o 
  15   4   6        3.92       -9.17     32.09 o 
 -15   5   6       45.59       14.22     45.76 o 
 -14   5   6       20.07        3.46     28.72 o 
 -13   5   6      224.96      260.21     43.55 o 
 -12   5   6        1.14      -15.78     20.45 o 
 -11   5   6        8.39       28.54     23.34 o 
 -10   5   6       39.46       37.37     21.28 o 
  -9   5   6       90.55      100.28     24.27 o 
  -8   5   6       85.09       60.03     19.87 o 
  -7   5   6      289.61      309.82     32.51 o 
  -6   5   6      429.89      328.81     32.25 o 
  -5   5   6     2714.15     2613.89     74.02 o 
  -4   5   6      177.89       77.40     17.30 o 
  -3   5   6      385.52      683.67     29.66 o 
  -2   5   6     6152.22     6647.31    109.07 o 
  -1   5   6     1898.67     1779.37     44.72 o 
   0   5   6     1808.85     1725.14     40.81 o 
   1   5   6     1888.76     2093.56     39.21 o 
   2   5   6      233.08      370.03     19.15 o 
   3   5   6      915.43      868.49     34.55 o 
   4   5   6     2601.14     2285.16     49.59 o 
   5   5   6      102.23       77.96     17.47 o 
   6   5   6     1754.53     1849.63     64.11 o 
   7   5   6      831.03      797.05     38.03 o 
   8   5   6     1095.09     1291.29     78.64 o 
   9   5   6      305.29      282.88     32.76 o 
  10   5   6       94.03      146.16     36.21 o 
  11   5   6       86.88       97.24     33.81 o 
  12   5   6       70.55      104.30     40.51 o 
  13   5   6        9.16       -3.94     29.62 o 
  14   5   6       11.29       23.17     35.35 o 
 -15   6   6        4.73      -37.52     25.01 o 
 -14   6   6        5.91       -2.04     26.04 o 
 -13   6   6      304.88      362.49     64.31 o 
 -12   6   6       29.66       50.08     29.66 o 
 -11   6   6       31.15       17.46     23.09 o 
 -10   6   6       47.58       51.16     27.61 o 
  -9   6   6      197.41      131.39     27.38 o 
  -8   6   6      975.20      972.31     54.64 o 
  -7   6   6      459.77      530.22     47.30 o 
  -6   6   6        3.05      -10.57     11.82 o 
  -5   6   6      792.16      784.98     42.39 o 
  -4   6   6      814.94      821.17     34.40 o 
  -3   6   6       62.53       41.45     11.69 o 
  -2   6   6      357.61      375.15     23.34 o 
  -1   6   6     2448.43     2798.77     60.59 o 
   0   6   6      435.77      324.71     19.79 o 
   1   6   6     1547.23     1555.58     39.15 o 
   2   6   6      317.32      330.78     17.35 o 
   3   6   6       66.51       35.36     11.62 o 
   4   6   6      720.71      775.66     53.39 o 
   5   6   6      150.90      160.80     31.03 o 
   6   6   6      787.47      793.59     98.53 o 
   7   6   6      125.84      121.31     37.59 o 
   8   6   6      128.44      142.07     25.42 o 
   9   6   6      362.78      459.54    172.80 o 
  10   6   6      181.53      216.03     63.32 o 
  11   6   6       14.80       24.15     30.25 o 
  12   6   6        0.61        9.10     28.26 o 
  13   6   6      105.88       90.25     74.81 o 
  14   6   6       72.03      104.44     42.05 o 
 -14   7   6      141.99      130.56     42.58 o 
 -13   7   6        1.07       35.95     27.01 o 
 -12   7   6      199.81      240.59     41.69 o 
 -11   7   6      209.53      223.83     40.22 o 
 -10   7   6       74.61      144.74     30.80 o 
  -9   7   6      871.00      899.39     58.13 o 
  -8   7   6        2.92       12.03     17.73 o 
  -7   7   6      735.32      795.96     49.52 o 
  -6   7   6      701.63      610.53     36.16 o 
  -5   7   6     1333.45     1179.49     45.09 o 
  -4   7   6     3602.48     3565.29     79.55 o 
  -3   7   6      545.18      471.30     28.38 o 
  -2   7   6      690.29      714.72     32.26 o 
  -1   7   6      860.18      925.71     44.83 o 
   0   7   6     2786.92     2869.89     85.44 o 
   1   7   6      726.55      751.93     29.16 o 
   2   7   6      308.31      337.86     26.33 o 
   3   7   6     1852.85     1860.16    156.19 o 
   4   7   6      100.04       31.50     18.45 o 
   5   7   6     2274.73     1965.91     87.19 o 
   6   7   6      410.90      525.95     52.64 o 
   7   7   6       13.67       13.52     19.57 o 
   8   7   6     1561.44     1822.89     94.57 o 
   9   7   6       85.55       75.70     32.84 o 
  10   7   6      928.49      879.20     78.43 o 
  11   7   6       34.95      -12.75     30.11 o 
  12   7   6      134.53      205.76     50.05 o 
  13   7   6      142.98      234.07     53.87 o 
 -14   8   6        7.95      -12.85     83.02 o 
 -13   8   6        2.16        5.06     30.25 o 
 -12   8   6       58.37      134.63     37.27 o 
 -11   8   6      222.99      215.14     49.27 o 
 -10   8   6      852.66      908.97     64.75 o 
  -9   8   6      509.27      413.92     44.93 o 
  -8   8   6      341.39      298.60     31.72 o 
  -7   8   6      371.31      374.68     32.86 o 
  -6   8   6     2654.34     2534.79     85.91 o 
  -5   8   6      114.23       90.05     17.99 o 
  -4   8   6      323.98      281.06     25.65 o 
  -3   8   6     2183.83     2333.89     62.54 o 
  -2   8   6       22.54       21.86     10.82 o 
  -1   8   6     1850.02     2017.52     54.70 o 
   0   8   6       25.25       15.90     11.36 o 
   1   8   6      145.44      175.80     22.98 o 
   2   8   6     3291.91     3485.91    119.08 o 
   3   8   6      668.62      553.99     50.96 o 
   4   8   6      924.49      720.18     58.56 o 
   5   8   6       86.97       82.88     27.48 o 
   6   8   6     2581.72     2687.92    111.32 o 
   7   8   6      266.48      160.74     39.05 o 
   8   8   6      592.86      594.91     63.44 o 
   9   8   6      133.47       99.12     36.98 o 
  10   8   6       51.92       16.52     31.55 o 
  11   8   6      614.54      664.80     76.95 o 
  12   8   6        1.95        5.94     34.30 o 
  13   8   6       58.80       25.32     36.80 o 
 -13   9   6       11.00        0.07     31.95 o 
 -12   9   6       66.01       48.16     35.95 o 
 -11   9   6        0.07       11.55     28.63 o 
 -10   9   6        3.55        4.30     22.62 o 
  -9   9   6      270.71      257.53     38.21 o 
  -8   9   6      152.54      151.52     25.38 o 
  -7   9   6      322.24      323.85     36.07 o 
  -6   9   6        9.66        2.18     13.54 o 
  -5   9   6      634.55      658.71     45.09 o 
  -4   9   6     1207.07     1122.98     46.24 o 
  -3   9   6      620.98      735.52     38.52 o 
  -2   9   6     3297.93     3360.23     79.29 o 
  -1   9   6       78.63       82.10     18.86 o 
   0   9   6     1340.25     1345.65     55.89 o 
   1   9   6       22.55       12.16     33.21 o 
   2   9   6      161.63      118.08     30.07 o 
   3   9   6      156.01      144.00     34.26 o 
   4   9   6      131.12       96.81     42.51 o 
   5   9   6      571.01      527.82     60.94 o 
   6   9   6       53.44       73.26     28.04 o 
   7   9   6      211.58      205.01     42.91 o 
   8   9   6      694.65      798.91     73.78 o 
   9   9   6        0.14       25.43     30.74 o 
  10   9   6      377.34      406.53     63.56 o 
  11   9   6       22.47       37.96     37.02 o 
  12   9   6      176.96      307.18     78.28 o 
 -12  10   6       23.72       24.24     29.78 o 
 -11  10   6       51.87       75.71     47.99 o 
 -10  10   6       98.34      113.30     42.35 o 
  -9  10   6        5.16       24.40     22.23 o 
  -8  10   6      492.70      608.17     80.38 o 
  -7  10   6      185.69      160.13     25.39 o 
  -6  10   6        8.79        1.04     14.05 o 
  -5  10   6        2.17       -4.39     13.77 o 
  -4  10   6     1462.59     1445.66     54.41 o 
  -3  10   6      486.23      441.41     33.65 o 
  -2  10   6       36.42       26.09     17.19 o 
  -1  10   6       11.53        5.52     17.80 o 
   0  10   6       24.13       -4.99     17.16 o 
   1  10   6      231.53      226.84     54.56 o 
   2  10   6       71.25       43.77     53.10 o 
   3  10   6      318.47      257.43     51.82 o 
   4  10   6      758.02      999.28     93.42 o 
   5  10   6      209.58      158.09     36.27 o 
   6  10   6      101.98      164.02     38.60 o 
   7  10   6        3.69       -4.96     24.85 o 
   8  10   6       82.38       63.54     70.43 o 
   9  10   6      167.96      232.42     49.12 o 
  10  10   6       64.68      105.89     38.38 o 
  11  10   6        2.26      -20.41     32.93 o 
 -11  11   6       17.20       -9.18     28.12 o 
 -10  11   6      174.78      252.53     54.81 o 
  -9  11   6        6.20        2.49     33.21 o 
  -8  11   6      117.43       80.14     27.60 o 
  -7  11   6       85.10       65.13     25.84 o 
  -6  11   6        2.34       15.37     16.29 o 
  -5  11   6        1.58        7.45     16.26 o 
  -4  11   6      152.94      155.81     23.20 o 
  -3  11   6       18.75      -17.37     16.61 o 
  -2  11   6      543.42      619.17     47.23 o 
  -1  11   6      160.34      135.27     32.47 o 
   0  11   6        3.32       -8.44     18.45 o 
   1  11   6       19.78       55.98     26.73 o 
   2  11   6        4.42        4.80     21.45 o 
   3  11   6      102.62       55.27     37.59 o 
   4  11   6        5.45       -5.19     28.65 o 
   5  11   6       53.17       57.86     29.48 o 
   6  11   6      332.55      375.94     55.48 o 
   7  11   6        3.67      -21.10     23.35 o 
   8  11   6       38.89       87.63     34.33 o 
   9  11   6       30.97       60.04     32.95 o 
  10  11   6       57.27       56.52     37.41 o 
  -9  12   6       22.04      -39.88     95.25 o 
  -8  12   6      107.93      170.30     44.50 o 
  -7  12   6       63.93       61.99     26.53 o 
  -6  12   6       58.78       99.67     30.29 o 
  -5  12   6        1.08      -37.15     24.77 o 
  -4  12   6       13.37      -25.16     16.78 o 
  -3  12   6       26.32       15.95     20.32 o 
  -2  12   6        0.02        9.65     26.82 o 
  -1  12   6        4.32       18.42     25.60 o 
   0  12   6       46.10       45.68     26.23 o 
   1  12   6       27.94        3.70     25.91 o 
   2  12   6      391.30      400.58     54.95 o 
   3  12   6       47.47       47.69     27.48 o 
   4  12   6       92.77       80.01     69.88 o 
   5  12   6        1.81        4.90     35.76 o 
   6  12   6       12.45       24.08     34.85 o 
   7  12   6       85.04       92.94     35.89 o 
   8  12   6       12.56       61.16     40.51 o 
  -7  13   6       37.67       90.50     50.73 o 
  -6  13   6        1.97       -3.48     33.39 o 
  -5  13   6       12.91        8.53     28.05 o 
  -4  13   6       91.74      109.11     55.10 o 
  -3  13   6       69.50      -14.46     26.09 o 
  -2  13   6       16.98       20.62     26.78 o 
  -1  13   6      169.52      224.54     60.03 o 
   0  13   6      210.67      181.96     41.05 o 
   1  13   6       61.58       58.86     32.29 o 
   2  13   6       28.39        8.05     42.88 o 
   3  13   6       39.42       36.14     27.70 o 
   4  13   6       59.60       67.11     31.80 o 
   5  13   6       53.45       62.92     35.06 o 
   6  13   6        2.14        4.42     27.12 o 
  -4  14   6        0.38      -47.62     31.75 o 
  -3  14   6       41.68       53.28     47.08 o 
  -2  14   6       36.51       -2.92     42.33 o 
  -1  14   6        0.18       27.11     29.19 o 
   0  14   6       18.59       19.46     27.18 o 
   1  14   6        6.44      -28.46     36.13 o 
   2  14   6       16.99      -17.13     25.49 o 
   3  14   6        2.80       12.94     27.44 o 
   4  14   6       30.69        3.57     27.38 o 
 -16   1   7       12.17       16.44     32.05 o 
 -15   1   7       78.61       69.19     35.99 o 
 -14   1   7        1.26       11.44     31.12 o 
 -13   1   7      382.52      443.37     62.45 o 
 -12   1   7       38.35       63.06     32.18 o 
 -11   1   7       93.21       81.83     32.21 o 
 -10   1   7     2982.09     3502.23    132.99 o 
  -9   1   7     1361.96     1177.21     74.77 o 
  -8   1   7        0.87      -18.96     20.20 o 
  -7   1   7      920.95     1059.85     61.91 o 
  -6   1   7      594.10      531.03     45.40 o 
  -5   1   7     5425.41     5263.27    142.51 o 
  -4   1   7     6155.00     6660.04    152.60 o 
  -3   1   7     5230.45     5803.60    132.23 o 
  -2   1   7       35.05       16.60     11.57 o 
  -1   1   7    14471.54    15020.02    273.95 o 
   0   1   7     3740.14     4085.08     71.77 o 
   1   1   7     4854.29     5173.71     67.70 o 
   2   1   7      770.26      633.38     17.57 o 
   3   1   7     3146.92     3065.11     43.12 o 
   4   1   7     9268.37     9529.96    107.79 o 
   5   1   7     1172.45     1207.38     27.03 o 
   6   1   7      223.82      254.59     14.95 o 
   7   1   7     7064.55     7457.17     97.75 o 
   8   1   7      182.55      151.86     15.35 o 
   9   1   7      691.43      572.43     26.53 o 
  10   1   7       70.29       75.11     15.62 o 
  11   1   7       15.71       36.93     18.61 o 
  12   1   7      657.79      711.03     52.44 o 
  13   1   7      157.91      155.66     31.17 o 
  14   1   7       37.40       40.87     47.08 o 
 -16   2   7       76.78      117.99     42.13 o 
 -15   2   7       31.96       14.11     35.23 o 
 -14   2   7       88.44       28.03     31.83 o 
 -13   2   7       30.02       17.42     27.27 o 
 -12   2   7      256.37      213.03     45.76 o 
 -11   2   7      585.28      535.38     61.92 o 
 -10   2   7      583.95      470.51     55.18 o 
  -9   2   7      944.22      979.30    170.42 o 
  -8   2   7     1252.26     1342.37     87.40 o 
  -7   2   7     8141.47     8198.13    217.64 o 
  -6   2   7      258.74      286.20     85.39 o 
  -5   2   7     2716.29     2838.25     98.71 o 
  -4   2   7     3601.54     3324.14     95.65 o 
  -3   2   7      597.90      551.65     34.47 o 
  -2   2   7     2789.55     2782.66     57.41 o 
  -1   2   7       13.73       26.92      7.77 o 
   0   2   7    20739.97    24409.63    300.79 o 
   1   2   7     7539.20     7646.82     94.52 o 
   2   2   7     5664.86     6281.81     91.91 o 
   3   2   7     4687.49     4554.10     79.14 o 
   4   2   7     1700.18     1506.53     29.81 o 
   5   2   7     5774.37     6237.51     79.45 o 
   6   2   7     2878.97     2688.84     46.32 o 
   7   2   7     1447.62     1513.84     35.10 o 
   8   2   7     1195.15     1059.29     35.30 o 
   9   2   7       80.01      105.53     19.29 o 
  10   2   7      985.45      975.82     53.31 o 
  11   2   7      113.69      109.02     22.98 o 
  12   2   7      101.30      103.55     22.75 o 
  13   2   7      273.94      241.63     46.44 o 
  14   2   7        0.21      -16.36     28.76 o 
 -16   3   7        2.00       36.49     34.85 o 
 -15   3   7       58.06       26.98     35.62 o 
 -14   3   7        0.12       -4.40     32.03 o 
 -13   3   7      294.48      321.46     56.11 o 
 -12   3   7       33.92       47.85     32.73 o 
 -11   3   7     3109.58     3443.17    132.47 o 
 -10   3   7       70.97       29.88     21.03 o 
  -9   3   7      261.50      308.89     36.36 o 
  -8   3   7      729.74      700.19     46.90 o 
  -7   3   7     1230.78     1279.76     59.60 o 
  -6   3   7     1219.71     1176.69     49.19 o 
  -5   3   7       27.31       34.39     14.09 o 
  -4   3   7      414.64      409.87     16.78 o 
  -3   3   7     3221.69     2564.45     49.02 o 
  -2   3   7     2467.91     2810.19     51.64 o 
  -1   3   7    11981.42    13033.40    173.25 o 
   0   3   7    19495.17    22227.20    278.59 o 
   1   3   7    17040.14    18675.36    237.76 o 
   2   3   7    24316.55    29064.08    419.55 o 
   3   3   7     2493.02     2822.73     69.59 o 
   4   3   7     2350.22     2370.80     64.17 o 
   5   3   7     8878.90     9871.06    143.35 o 
   6   3   7     2228.84     2266.86     46.89 o 
   7   3   7      414.05      425.56     35.67 o 
   8   3   7        5.83       11.26     13.58 o 
   9   3   7     1143.55     1193.05     46.75 o 
  10   3   7      110.79       88.83     20.99 o 
  11   3   7       31.05       40.70     17.81 o 
  12   3   7      355.67      211.27     43.19 o 
  13   3   7        7.75       36.37     23.47 o 
  14   3   7      251.24      148.89     66.78 o 
  15   3   7        4.74       28.46     52.92 o 
 -15   4   7       27.72       57.35     35.66 o 
 -14   4   7      627.80      596.67     76.62 o 
 -13   4   7        2.63      -20.60     35.91 o 
 -12   4   7       58.44        8.41     24.22 o 
 -11   4   7       84.19      120.94     30.00 o 
 -10   4   7        0.92       21.05     20.19 o 
  -9   4   7      305.94      312.82     37.33 o 
  -8   4   7      369.84      279.69     31.81 o 
  -7   4   7     1187.42     1138.15     69.31 o 
  -6   4   7     1683.41     1575.39    112.07 o 
  -5   4   7     8336.31     8429.56    167.73 o 
  -4   4   7      134.04      104.29     24.50 o 
  -3   4   7      120.24       74.56      9.07 o 
  -2   4   7      333.01      380.35     17.24 o 
  -1   4   7       55.62       77.29     12.22 o 
   0   4   7    15501.67    19203.24    220.47 o 
   1   4   7      141.98      167.79     12.92 o 
   2   4   7       16.95       23.43     11.25 o 
   3   4   7    13031.15    15674.21    250.72 o 
   4   4   7       11.24        0.07     13.69 o 
   5   4   7     3677.56     3635.07     89.31 o 
   6   4   7     1519.60     1717.24     60.32 o 
   7   4   7      132.87       79.32     16.46 o 
   8   4   7     2200.25     2185.53    108.30 o 
   9   4   7     1561.94     1623.98     55.58 o 
  10   4   7      142.76      170.95     24.31 o 
  11   4   7      413.17      415.60     43.99 o 
  12   4   7       13.47       17.33     28.59 o 
  13   4   7       88.38      144.61     44.45 o 
  14   4   7        4.80       11.08     33.86 o 
 -15   5   7      101.64      154.32     38.92 o 
 -14   5   7       14.99       13.09     26.81 o 
 -13   5   7      687.01      910.52     70.13 o 
 -12   5   7      166.35      215.89     39.16 o 
 -11   5   7      817.03      966.11     65.29 o 
 -10   5   7       65.96       38.66     22.39 o 
  -9   5   7      607.51      637.56     47.32 o 
  -8   5   7     1110.61     1171.84     58.24 o 
  -7   5   7      350.09      255.45     30.25 o 
  -6   5   7      100.51       66.05     24.34 o 
  -5   5   7      408.72      285.40     27.91 o 
  -4   5   7      275.90      368.81     28.69 o 
  -3   5   7     5215.47     4903.99    120.62 o 
  -2   5   7      183.49      156.22     21.91 o 
  -1   5   7     6463.63     6242.21    123.42 o 
   0   5   7    15533.06    16778.79    198.38 o 
   1   5   7     3662.69     3636.98     78.58 o 
   2   5   7     5455.44     5458.97     98.60 o 
   3   5   7       58.06       31.84     13.15 o 
   4   5   7     1306.51     1334.68     50.84 o 
   5   5   7      768.10      849.37     57.33 o 
   6   5   7      400.68      388.42     33.96 o 
   7   5   7      694.45      778.86     38.60 o 
   8   5   7      413.41      437.83     33.06 o 
   9   5   7      670.78      672.60     39.82 o 
  10   5   7      568.77      633.93     69.15 o 
  11   5   7       29.62       52.31     38.50 o 
  12   5   7      116.52      129.12     39.73 o 
  13   5   7       24.69      -21.27     30.18 o 
  14   5   7       67.72      101.90     41.47 o 
 -15   6   7       54.24       67.18     34.32 o 
 -14   6   7       37.29       30.49     32.21 o 
 -13   6   7       44.69       71.02     30.77 o 
 -12   6   7       33.17       -5.25     24.48 o 
 -11   6   7      383.34      434.51     49.56 o 
 -10   6   7      744.04      750.19     74.17 o 
  -9   6   7      266.09      321.01     38.14 o 
  -8   6   7     1038.17     1129.56     56.91 o 
  -7   6   7     4661.70     4753.36    208.79 o 
  -6   6   7        0.04        5.78     13.04 o 
  -5   6   7      394.22      314.91     30.09 o 
  -4   6   7     5651.03     5599.86    106.11 o 
  -3   6   7      929.77      799.22     34.16 o 
  -2   6   7     2843.73     3287.79     71.08 o 
  -1   6   7      146.81      107.54     14.68 o 
   0   6   7     1361.22     1243.62     56.75 o 
   1   6   7     3249.41     2995.27     73.32 o 
   2   6   7      399.15      402.55     26.74 o 
   3   6   7      781.21      766.82     41.13 o 
   4   6   7     1529.49     1493.66     60.21 o 
   5   6   7     4286.06     4031.72    102.75 o 
   6   6   7     2512.20     2542.52    100.12 o 
   7   6   7      707.65      687.98     58.32 o 
   8   6   7       91.96      104.58     23.39 o 
   9   6   7      270.71      300.29     46.05 o 
  10   6   7      316.46      375.80     54.01 o 
  11   6   7      253.90      255.98     69.70 o 
  12   6   7       26.09       15.83     31.35 o 
  13   6   7       50.84       70.53     39.60 o 
  14   6   7       31.17       81.10     40.94 o 
 -14   7   7        2.14       26.41     29.56 o 
 -13   7   7      252.81      238.02     43.38 o 
 -12   7   7        0.66       -0.09     25.32 o 
 -11   7   7        0.41       26.96     26.68 o 
 -10   7   7      527.54      689.58     54.56 o 
  -9   7   7     1440.07     1537.79    123.51 o 
  -8   7   7       13.96        4.79     16.44 o 
  -7   7   7       15.05       -0.14     14.35 o 
  -6   7   7        3.05       10.61     12.06 o 
  -5   7   7     2161.91     2236.45     75.02 o 
  -4   7   7       89.93       62.89     15.41 o 
  -3   7   7       14.70       11.62     11.31 o 
  -2   7   7     5088.93     4995.82    139.95 o 
  -1   7   7     3809.83     3911.68     79.49 o 
   0   7   7      378.63      360.89     32.71 o 
   1   7   7     1400.11     1150.88     51.41 o 
   2   7   7     1094.91     1340.76     68.49 o 
   3   7   7       78.60       57.13     22.32 o 
   4   7   7     1875.35     1903.16     84.32 o 
   5   7   7      264.42      267.69     40.57 o 
   6   7   7      190.18      181.24     35.72 o 
   7   7   7     1177.44     1191.02     77.28 o 
   8   7   7       43.19       34.51     23.90 o 
   9   7   7      257.40      196.78    152.18 o 
  10   7   7      146.33      125.44     42.70 o 
  11   7   7       44.59       86.30     34.79 o 
  12   7   7      261.28      234.85     48.87 o 
  13   7   7       78.04      100.63     39.76 o 
 -13   8   7        8.68       36.37     33.38 o 
 -12   8   7       39.79       75.22     30.31 o 
 -11   8   7        2.05      -35.01     23.34 o 
 -10   8   7        7.40       15.60     22.92 o 
  -9   8   7       42.32        4.76     21.65 o 
  -8   8   7        1.07       21.06     17.27 o 
  -7   8   7        3.80       10.40     14.43 o 
  -6   8   7       80.71       62.38     17.57 o 
  -5   8   7      817.06      768.45     40.67 o 
  -4   8   7       41.35        9.40     13.06 o 
  -3   8   7        0.91       17.55     11.96 o 
  -2   8   7      423.32      445.81     28.83 o 
  -1   8   7       76.06       64.27     14.62 o 
   0   8   7       81.76       87.46     22.25 o 
   1   8   7       23.37       21.21     18.43 o 
   2   8   7      593.33      505.70     50.06 o 
   3   8   7     1374.38     1244.94     69.27 o 
   4   8   7      568.16      584.11     53.75 o 
   5   8   7      521.53      528.30     54.74 o 
   6   8   7      572.67      513.65     57.06 o 
   7   8   7       10.46       21.04     25.93 o 
   8   8   7       46.47       60.96     30.56 o 
   9   8   7        0.02       -6.93     27.61 o 
  10   8   7       19.40       -2.94     30.32 o 
  11   8   7       10.54        7.92     32.83 o 
  12   8   7       45.49      -25.39     44.16 o 
 -13   9   7       16.38       93.32     38.50 o 
 -12   9   7       74.94       75.56     84.12 o 
 -11   9   7       63.58       79.37     28.17 o 
 -10   9   7      180.45      154.98     30.63 o 
  -9   9   7       64.64       60.62     22.39 o 
  -8   9   7      231.87      168.20     27.27 o 
  -7   9   7       95.48       75.37     20.26 o 
  -6   9   7      245.10      175.60     24.46 o 
  -5   9   7      137.84      110.49     20.67 o 
  -4   9   7      603.29      718.82     40.21 o 
  -3   9   7      290.53      244.30     39.77 o 
  -2   9   7       40.52       45.21     16.07 o 
  -1   9   7        2.27        1.57     12.98 o 
   0   9   7      233.98      212.91     36.77 o 
   1   9   7      181.70      126.77     28.00 o 
   2   9   7       26.28       10.77     33.39 o 
   3   9   7       77.19      103.39     29.22 o 
   4   9   7       19.11       42.66     23.84 o 
   5   9   7      576.05      478.57     55.45 o 
   6   9   7       99.82      184.68     39.23 o 
   7   9   7      283.16      256.76     45.28 o 
   8   9   7      671.49      558.23     66.45 o 
   9   9   7       30.06       48.43     30.86 o 
  10   9   7       11.26      -34.03     28.44 o 
  11   9   7        1.04       58.02     33.28 o 
  12   9   7       69.16      100.98     43.58 o 
 -12  10   7       45.07       84.73     40.35 o 
 -11  10   7       14.55       20.66     31.69 o 
 -10  10   7      123.60       92.50     31.15 o 
  -9  10   7        6.06       -7.94     19.69 o 
  -8  10   7        0.10        4.45     17.95 o 
  -7  10   7      112.54      112.34     22.96 o 
  -6  10   7        2.64       27.86     17.35 o 
  -5  10   7      129.70      112.65     21.65 o 
  -4  10   7      374.28      341.02     31.80 o 
  -3  10   7       56.70       25.80     18.91 o 
  -2  10   7      171.61      194.67     28.30 o 
  -1  10   7      205.26      196.38     44.89 o 
   0  10   7      442.15      342.76     47.03 o 
   1  10   7      171.55      162.30     35.90 o 
   2  10   7      535.34      567.51     56.88 o 
   3  10   7     1108.70      972.06    198.52 o 
   4  10   7        1.58        1.43     20.34 o 
   5  10   7        3.01      -11.84     21.31 o 
   6  10   7        2.07       -9.82     35.58 o 
   7  10   7      294.63      274.49     68.24 o 
   8  10   7        0.79       13.17     25.84 o 
   9  10   7        9.64       26.77     30.89 o 
  10  10   7       73.38      134.10     43.40 o 
  11  10   7        0.52       -1.12     30.51 o 
 -10  11   7        3.68      -31.90     29.24 o 
  -9  11   7        0.82      -31.77     21.18 o 
  -8  11   7        9.01       -6.20     24.77 o 
  -7  11   7       22.43      -10.27     16.57 o 
  -6  11   7      437.55      424.08     38.69 o 
  -5  11   7      204.82      259.88     30.97 o 
  -4  11   7      144.35      145.67     27.90 o 
  -3  11   7      255.22      237.98     50.91 o 
  -2  11   7      206.35      217.88     39.99 o 
  -1  11   7      324.83      368.59    156.01 o 
   0  11   7       33.18       15.30     23.04 o 
   1  11   7        2.43       53.66     25.66 o 
   2  11   7      204.72      168.16     40.51 o 
   3  11   7       50.52       35.83     28.10 o 
   4  11   7       22.70       48.07     30.47 o 
   5  11   7       42.05       34.57     27.22 o 
   6  11   7      127.35      189.60     43.09 o 
   7  11   7       34.12       19.31     67.88 o 
   8  11   7       73.88       48.55     32.94 o 
   9  11   7       34.39       42.89     37.95 o 
  -9  12   7      120.02      171.72     77.55 o 
  -8  12   7       35.75       74.22     27.36 o 
  -7  12   7       12.53      -14.56     20.98 o 
  -6  12   7      329.13      367.76     53.07 o 
  -5  12   7       99.78      117.13     50.32 o 
  -4  12   7      214.23      139.12     28.11 o 
  -3  12   7       61.27      100.61     34.69 o 
  -2  12   7       77.88       63.15     47.44 o 
  -1  12   7      233.99      233.81     42.64 o 
   0  12   7      356.22      498.64     61.58 o 
   1  12   7        0.34      -29.18     34.85 o 
   2  12   7       45.71       57.57     27.73 o 
   3  12   7      558.98      541.79     63.35 o 
   4  12   7        2.73      -30.54     24.18 o 
   5  12   7      118.00       82.47     41.24 o 
   6  12   7        4.05       26.96     24.36 o 
   7  12   7        0.03       33.66     32.66 o 
   8  12   7      189.32      353.91     61.07 o 
  -7  13   7       21.94       13.50     44.52 o 
  -6  13   7      178.04      172.72     63.86 o 
  -5  13   7      188.44      164.58     55.83 o 
  -4  13   7       20.58        9.12     42.70 o 
  -3  13   7      313.27      332.64     53.62 o 
  -2  13   7        4.75        3.44     24.72 o 
  -1  13   7      283.27      299.65     51.61 o 
   0  13   7       93.62       82.68     41.78 o 
   1  13   7      110.20       99.97     38.50 o 
   2  13   7      299.95      357.64     53.05 o 
   3  13   7        1.53       36.92     26.03 o 
   4  13   7      231.21      218.54     46.63 o 
   5  13   7       88.27       67.94     31.11 o 
   6  13   7      151.63      182.64     42.45 o 
  -4  14   7      182.21      151.45     61.67 o 
  -3  14   7       31.57       74.81     52.19 o 
  -2  14   7       54.68      106.13     39.23 o 
  -1  14   7       21.55       37.60     30.86 o 
   0  14   7        5.12      -30.71     45.07 o 
   1  14   7      268.17      235.54     48.10 o 
   2  14   7      182.27      134.47     82.11 o 
   3  14   7       48.95       48.58     32.26 o 
 -16   0   8      223.27      301.07     76.27 o 
 -15   0   8       43.60       12.41     40.87 o 
 -14   0   8      119.96       25.91     48.17 o 
 -13   0   8      947.47      889.71    119.70 o 
 -12   0   8      436.52      285.38     70.80 o 
 -11   0   8       53.06      -12.04     36.49 o 
 -10   0   8      120.04       33.94     36.49 o 
  -9   0   8     1146.46     1360.47    113.13 o 
  -8   0   8    12424.77    13211.65    424.78 o 
  -7   0   8      807.31      809.06     79.92 o 
  -6   0   8     3476.87     3327.82    151.08 o 
  -5   0   8     7222.41     8159.16    266.04 o 
  -4   0   8     5827.09     5448.08    190.13 o 
  -3   0   8     4135.92     4747.77    158.02 o 
  -2   0   8     8828.30     8800.71    250.71 o 
  -1   0   8      403.79      513.46     39.05 o 
   0   0   8      671.74      833.05     34.27 o 
   1   0   8    12819.50    13736.02    253.83 o 
   2   0   8     2983.33     2895.88     59.28 o 
   3   0   8       17.48        8.95      9.07 o 
   4   0   8     9670.38     9677.05    156.02 o 
   5   0   8    14359.28    14686.69    226.16 o 
   6   0   8    11204.70    10948.33    181.51 o 
   7   0   8      177.96      181.98     21.71 o 
   8   0   8        9.75       18.44     18.28 o 
   9   0   8     6679.37     7089.57    305.70 o 
  10   0   8      201.85      199.94     37.15 o 
  11   0   8      236.23      190.49     50.73 o 
  12   0   8      171.02      131.01     51.46 o 
  13   0   8        0.52      -17.15     37.95 o 
  14   0   8      353.47      570.75     88.31 o 
 -16   1   8       19.77       35.67     33.47 o 
 -15   1   8       22.29       19.18     32.38 o 
 -14   1   8      258.99      307.52     56.00 o 
 -13   1   8       10.24      -37.70     25.13 o 
 -12   1   8      119.38      108.89     49.63 o 
 -11   1   8      801.31      843.54    109.48 o 
 -10   1   8     1487.67     1384.29     87.54 o 
  -9   1   8     1392.07     1455.00    164.04 o 
  -8   1   8       29.83       24.27     21.16 o 
  -7   1   8      329.75      363.97     43.47 o 
  -6   1   8     4963.54     5295.58    146.27 o 
  -5   1   8       46.67       83.40     20.77 o 
  -4   1   8     1482.21     1373.33     56.45 o 
  -3   1   8      833.08      614.73     35.35 o 
  -2   1   8      523.68      260.69     23.87 o 
  -1   1   8     4005.52     3845.56    186.66 o 
   0   1   8    24590.44    26296.38    321.77 o 
   1   1   8      719.86      527.19     16.58 o 
   2   1   8       31.31       43.41      6.79 o 
   3   1   8     5457.42     5023.41     63.60 o 
   4   1   8      514.70      503.32     21.27 o 
   5   1   8      456.68      479.80     21.64 o 
   6   1   8     3927.27     4216.35     62.48 o 
   7   1   8      149.64      148.88     13.94 o 
   8   1   8     1898.44     1961.27     43.52 o 
   9   1   8        1.94        4.03     10.79 o 
  10   1   8      710.82      713.00     40.23 o 
  11   1   8      847.96      926.28     56.01 o 
  12   1   8      166.25      149.71     32.28 o 
  13   1   8      120.75      156.11     38.19 o 
  14   1   8        2.68      -46.71     36.49 o 
  15   1   8      149.48      137.58     58.39 o 
 -16   2   8        2.54       -1.37     30.03 o 
 -15   2   8       84.51      118.76     40.83 o 
 -14   2   8       76.89       66.76     37.53 o 
 -13   2   8        1.93       -9.20     30.57 o 
 -12   2   8      110.90       57.48     39.60 o 
 -11   2   8      487.63      538.72     73.35 o 
 -10   2   8      276.57      239.06     44.65 o 
  -9   2   8        8.29       18.80     23.22 o 
  -8   2   8      183.99       74.84     41.60 o 
  -7   2   8     1870.25     1735.30    102.73 o 
  -6   2   8     8712.90     8671.88    203.15 o 
  -5   2   8       34.10       85.28     21.67 o 
  -4   2   8      650.21      551.36     39.32 o 
  -3   2   8      734.67      718.79     39.85 o 
  -2   2   8       95.08       88.76     17.91 o 
  -1   2   8     5988.46     6796.04    100.65 o 
   0   2   8     8440.89     9643.23    133.01 o 
   1   2   8      523.60      386.05     19.04 o 
   2   2   8    10366.16    11771.98    158.16 o 
   3   2   8     2891.51     2884.38     52.85 o 
   4   2   8     1561.98     1342.64     27.68 o 
   5   2   8      514.23      407.78     16.48 o 
   6   2   8      373.67      465.56     19.38 o 
   7   2   8      847.82      667.30     32.39 o 
   8   2   8      741.25      764.61     37.30 o 
   9   2   8      171.49      118.45     21.64 o 
  10   2   8      388.85      388.20     32.37 o 
  11   2   8      196.52      175.31     26.63 o 
  12   2   8       94.05      115.05     30.35 o 
  13   2   8       16.99        4.76     28.82 o 
  14   2   8       13.76       45.25     47.81 o 
  15   2   8       81.36      113.86     58.02 o 
 -16   3   8       12.86       46.57     36.14 o 
 -15   3   8        0.40      -46.93     31.29 o 
 -14   3   8        5.65      -22.58     41.60 o 
 -13   3   8      211.07      163.54     45.67 o 
 -12   3   8       11.49      -24.13     26.18 o 
 -11   3   8        9.12       15.99     28.38 o 
 -10   3   8       75.70       51.80     27.98 o 
  -9   3   8      492.72      532.48     45.47 o 
  -8   3   8        9.41      -25.39     19.66 o 
  -7   3   8      725.93      879.07     62.52 o 
  -6   3   8      119.44      117.12     21.06 o 
  -5   3   8      911.12      665.98     37.28 o 
  -4   3   8     5880.63     6827.27    188.10 o 
  -3   3   8      520.01      669.32     37.51 o 
  -2   3   8     1750.58     1628.47     43.10 o 
  -1   3   8     1004.28      743.12     25.60 o 
   0   3   8     3984.09     4989.62     79.91 o 
   1   3   8     1833.36     1764.45     37.20 o 
   2   3   8      164.51      202.32     20.77 o 
   3   3   8      422.59      302.61     30.47 o 
   4   3   8     2424.31     2708.74     70.90 o 
   5   3   8     1254.92     1338.65     36.49 o 
   6   3   8     3080.26     3123.49     88.43 o 
   7   3   8     3033.43     3320.11     75.04 o 
   8   3   8      261.87      256.42     27.02 o 
   9   3   8      849.89     1069.07     46.70 o 
  10   3   8     1003.31     1100.58     49.90 o 
  11   3   8        5.31       -0.69     16.68 o 
  12   3   8      119.37       85.44     27.76 o 
  13   3   8      227.44      181.29     45.16 o 
  14   3   8       53.57       12.49     36.36 o 
 -15   4   8        8.16       26.98     32.74 o 
 -14   4   8        0.76        4.66     34.08 o 
 -13   4   8        0.05       17.58     31.37 o 
 -12   4   8       15.04       19.09     26.87 o 
 -11   4   8        6.34        1.80     22.54 o 
 -10   4   8       24.30      -10.59     26.15 o 
  -9   4   8      168.89      162.37     29.85 o 
  -8   4   8       14.63       13.13     15.79 o 
  -7   4   8      282.27      289.45     32.24 o 
  -6   4   8      892.71      896.81     44.97 o 
  -5   4   8     1027.84      892.30     42.06 o 
  -4   4   8      564.06      536.57     19.37 o 
  -3   4   8     2136.25     2019.55     73.16 o 
  -2   4   8      309.83      382.79     18.12 o 
  -1   4   8      844.65      953.82     31.92 o 
   0   4   8      383.17      374.73     19.27 o 
   1   4   8      789.14      940.70     27.34 o 
   2   4   8      209.80      205.10     27.18 o 
   3   4   8     2069.35     2003.56     60.64 o 
   4   4   8      767.25      836.23     39.93 o 
   5   4   8      600.83      479.41     33.84 o 
   6   4   8      313.78      209.36     27.24 o 
   7   4   8      466.91      532.22     32.82 o 
   8   4   8       78.34       48.02     16.95 o 
   9   4   8      158.05      128.16     23.55 o 
  10   4   8       67.07       78.19     20.08 o 
  11   4   8        0.08        4.69     24.50 o 
  12   4   8       50.95       69.07     25.74 o 
  13   4   8        2.56       -9.12     29.62 o 
  14   4   8        0.49       57.66     60.58 o 
 -15   5   8        7.18       13.51     37.47 o 
 -14   5   8        1.16        7.98     26.25 o 
 -13   5   8      231.59      299.00     46.38 o 
 -12   5   8       27.27       64.35     30.17 o 
 -11   5   8      241.74      155.00     72.06 o 
 -10   5   8      943.41     1086.84     65.90 o 
  -9   5   8        1.13       -4.22     16.28 o 
  -8   5   8      312.27      340.37     41.06 o 
  -7   5   8        4.18      -16.11     13.87 o 
  -6   5   8      444.12      359.79     32.96 o 
  -5   5   8     1125.08      977.97     79.30 o 
  -4   5   8      559.84      609.21     47.51 o 
  -3   5   8     4497.44     4377.85    114.83 o 
  -2   5   8      706.64      579.97     22.14 o 
  -1   5   8      133.28      111.67     13.43 o 
   0   5   8        1.67        3.94      6.25 o 
   1   5   8      673.93      825.35     28.32 o 
   2   5   8      560.48      657.10     24.70 o 
   3   5   8     1950.78     1797.25     71.49 o 
   4   5   8     1881.54     1593.46     56.52 o 
   5   5   8      100.20       64.88     19.04 o 
   6   5   8       71.83       43.16     18.30 o 
   7   5   8      532.09      611.69     36.06 o 
   8   5   8       38.80       32.61     16.04 o 
   9   5   8       63.33      100.75     21.36 o 
  10   5   8       23.28        5.62     20.35 o 
  11   5   8      203.38      196.84     42.83 o 
  12   5   8       86.76      171.11     45.25 o 
  13   5   8       67.70       86.27     38.29 o 
  14   5   8       10.99       81.47     36.56 o 
 -15   6   8       91.38      188.11     40.98 o 
 -14   6   8        4.25       43.54     34.60 o 
 -13   6   8        1.34      -32.41     24.63 o 
 -12   6   8       33.13       45.00     28.54 o 
 -11   6   8        0.81       -3.70     22.61 o 
 -10   6   8      422.58      420.24     45.00 o 
  -9   6   8       32.82       17.61     18.65 o 
  -8   6   8        2.78       14.62     26.41 o 
  -7   6   8      172.76      124.42     25.16 o 
  -6   6   8      816.07      707.41     44.18 o 
  -5   6   8      105.00       99.71     18.07 o 
  -4   6   8      454.02      464.10     29.68 o 
  -3   6   8      617.74      635.15     31.96 o 
  -2   6   8      588.73      517.03     36.50 o 
  -1   6   8     2326.64     2327.56     55.31 o 
   0   6   8        4.33        2.82      8.90 o 
   1   6   8      693.05      650.88     27.55 o 
   2   6   8      490.85      304.46     29.14 o 
   3   6   8        3.04       -8.72     13.49 o 
   4   6   8     1161.27     1142.72     51.21 o 
   5   6   8        1.27       14.89     16.00 o 
   6   6   8        0.30        7.80     15.70 o 
   7   6   8     2282.38     2396.67     81.98 o 
   8   6   8       23.58       35.56     17.49 o 
   9   6   8       45.48       25.43     28.73 o 
  10   6   8      102.36       86.79     33.87 o 
  11   6   8      108.21      120.85     43.61 o 
  12   6   8        0.57      -33.88     33.21 o 
  13   6   8       44.28       46.51     37.03 o 
 -14   7   8      140.40      200.68     41.22 o 
 -13   7   8       13.61       26.91     28.82 o 
 -12   7   8      104.76      154.44     38.45 o 
 -11   7   8      480.05      401.03     59.86 o 
 -10   7   8      211.72      246.59     36.75 o 
  -9   7   8      129.79      144.80     28.58 o 
  -8   7   8      258.75      258.87     34.43 o 
  -7   7   8      514.52      594.06     44.87 o 
  -6   7   8      282.82      314.83     32.92 o 
  -5   7   8     1337.24     1282.34     64.00 o 
  -4   7   8     1772.25     1859.30     56.21 o 
  -3   7   8      529.95      479.87     31.76 o 
  -2   7   8     2489.27     2669.50    140.06 o 
  -1   7   8     1466.80     1371.44     46.14 o 
   0   7   8      685.25      615.56     48.32 o 
   1   7   8     2893.37     3034.03    210.75 o 
   2   7   8       46.27        6.66     15.78 o 
   3   7   8     4120.62     4302.91    135.21 o 
   4   7   8       11.79       -1.12     17.61 o 
   5   7   8      188.96      192.21     34.18 o 
   6   7   8     1737.26     1865.11     90.17 o 
   7   7   8       84.62      104.50     32.86 o 
   8   7   8      963.93     1076.64     77.02 o 
   9   7   8        7.53       16.63     40.14 o 
  10   7   8      144.59      182.00     46.08 o 
  11   7   8       70.05       73.50     37.25 o 
  12   7   8      208.98      291.22     57.80 o 
  13   7   8      140.94       72.75    111.67 o 
 -13   8   8       63.98       85.32     35.03 o 
 -12   8   8        2.82       41.09     31.61 o 
 -11   8   8      165.46      106.21     30.79 o 
 -10   8   8      452.48      492.11     50.76 o 
  -9   8   8       63.00       26.12     22.49 o 
  -8   8   8     1982.08     2035.27     94.23 o 
  -7   8   8        4.93        0.91     13.57 o 
  -6   8   8       46.34       20.40     14.12 o 
  -5   8   8     1907.20     1959.55     61.76 o 
  -4   8   8     1189.09     1229.81     55.68 o 
  -3   8   8     2527.20     2597.79     68.16 o 
  -2   8   8       31.48       51.20     15.16 o 
  -1   8   8      640.14      675.24     49.00 o 
   0   8   8     2851.93     3030.40    112.89 o 
   1   8   8      561.72      739.09     58.19 o 
   2   8   8      190.67      172.02     38.68 o 
   3   8   8      273.23      170.32     33.16 o 
   4   8   8     2420.40     2477.94    146.16 o 
   5   8   8      717.50      798.73     64.09 o 
   6   8   8     2400.26     2428.26    108.48 o 
   7   8   8      626.73      776.67     69.14 o 
   8   8   8      177.22      141.53     38.05 o 
   9   8   8     1317.62     1709.66    204.00 o 
  10   8   8       21.14       20.13     58.75 o 
  11   8   8       81.75      139.97     40.72 o 
  12   8   8       81.13      118.82     77.73 o 
 -13   9   8        4.00       14.70     33.87 o 
 -12   9   8        6.09        9.67     32.00 o 
 -11   9   8      182.22      200.62     54.98 o 
 -10   9   8       71.39      101.37     25.26 o 
  -9   9   8      655.31      736.23     49.34 o 
  -8   9   8        0.27        9.00     16.59 o 
  -7   9   8      318.31      370.12     49.09 o 
  -6   9   8      250.62      270.42     29.46 o 
  -5   9   8       11.42        4.78     13.94 o 
  -4   9   8     1332.20     1236.60     49.34 o 
  -3   9   8      127.20      180.03     28.81 o 
  -2   9   8     1474.53     1476.79     80.71 o 
  -1   9   8       29.79        9.35     36.49 o 
   0   9   8      148.95      162.85     34.12 o 
   1   9   8       15.57      -15.48     33.94 o 
   2   9   8       48.09       61.83     27.25 o 
   3   9   8     1153.38     1060.87     93.97 o 
   4   9   8       67.48       45.26     27.89 o 
   5   9   8      166.00      132.31     33.76 o 
   6   9   8      355.48      287.80     47.26 o 
   7   9   8       20.56       25.72     28.30 o 
   8   9   8      146.65      103.12     38.21 o 
   9   9   8      248.62      200.74     82.29 o 
  10   9   8      261.97      232.02     52.95 o 
  11   9   8      165.41      209.05     52.92 o 
 -12  10   8       32.39       48.96     52.00 o 
 -11  10   8        0.46       -2.26     23.20 o 
 -10  10   8      164.51      141.52     34.08 o 
  -9  10   8        1.05       -0.76     17.27 o 
  -8  10   8      191.71      155.51     27.45 o 
  -7  10   8      367.66      357.44     35.94 o 
  -6  10   8      332.83      322.04     39.29 o 
  -5  10   8      159.49       98.92     25.07 o 
  -4  10   8      113.21      120.03     37.34 o 
  -3  10   8      146.09      139.11     25.66 o 
  -2  10   8       59.20       13.85     45.62 o 
  -1  10   8      671.36      517.70    117.87 o 
   0  10   8      412.87      337.09     48.44 o 
   1  10   8      469.41      521.06     56.76 o 
   2  10   8      730.11      864.26     70.52 o 
   3  10   8       33.60       13.93     24.50 o 
   4  10   8        4.31      -10.15     22.29 o 
   5  10   8      186.68      173.00     91.42 o 
   6  10   8        4.59       42.89     27.61 o 
   7  10   8      106.66      117.41     36.21 o 
   8  10   8       55.62       48.11     31.11 o 
   9  10   8      109.03       22.62     39.96 o 
  10  10   8      132.25      192.49     52.63 o 
 -10  11   8        9.73       25.38     28.64 o 
  -9  11   8      144.14      131.83     33.53 o 
  -8  11   8        3.11       53.63     25.05 o 
  -7  11   8       17.57       14.23     19.75 o 
  -6  11   8        1.45       -5.23     16.05 o 
  -5  11   8      200.86      264.31     36.92 o 
  -4  11   8      116.62      120.40     27.81 o 
  -3  11   8      240.96      194.86     38.21 o 
  -2  11   8       41.01       24.79     24.00 o 
  -1  11   8       66.44       81.21     29.89 o 
   0  11   8      794.36      676.05     64.73 o 
   1  11   8       92.62      133.21     36.14 o 
   2  11   8        0.80        3.72     21.47 o 
   3  11   8        0.17       33.28     26.55 o 
   4  11   8      238.81      176.51     40.97 o 
   5  11   8      113.29      196.48     58.57 o 
   6  11   8       81.59       32.01     28.34 o 
   7  11   8       67.00       32.33     29.36 o 
   8  11   8       12.99       53.73     30.40 o 
   9  11   8       11.65       62.20     30.67 o 
  -9  12   8       15.11      -25.08     31.17 o 
  -8  12   8        0.33       16.81     21.97 o 
  -7  12   8      119.47      211.88     44.86 o 
  -6  12   8        3.60      -17.07     18.39 o 
  -5  12   8      112.91       54.99     24.46 o 
  -4  12   8      119.90      136.47     34.96 o 
  -3  12   8      134.20      124.52     35.42 o 
  -2  12   8      173.69      226.24     44.86 o 
  -1  12   8       20.10       12.84     27.37 o 
   0  12   8      334.49      263.01     46.90 o 
   1  12   8        1.79      -15.69     27.37 o 
   2  12   8       23.96        2.21     23.58 o 
   3  12   8       23.88       63.49     28.33 o 
   4  12   8       49.96       62.90     28.55 o 
   5  12   8       71.46       71.13     32.88 o 
   6  12   8       22.53        9.22     28.06 o 
   7  12   8        7.41       32.20     37.59 o 
   8  12   8        1.20        6.37     65.14 o 
  -7  13   8      117.83       69.50     33.03 o 
  -6  13   8        2.29       68.61     45.98 o 
  -5  13   8       46.14       61.67     45.25 o 
  -4  13   8       57.36       53.63     31.49 o 
  -3  13   8      152.52      159.71     40.25 o 
  -2  13   8       53.32       30.14     25.94 o 
  -1  13   8        1.11        4.68     23.92 o 
   0  13   8        0.36       10.53     24.82 o 
   1  13   8        0.01       -0.65     26.22 o 
   2  13   8       32.04       27.45     50.36 o 
   3  13   8       41.53       45.45     36.68 o 
   4  13   8       39.36       12.80     28.40 o 
   5  13   8       29.59      118.72    103.28 o 
   6  13   8       20.06       23.26     27.87 o 
  -4  14   8       10.73        2.92     41.97 o 
  -3  14   8       30.50        7.24     70.25 o 
  -2  14   8        0.46       19.01     26.30 o 
  -1  14   8       36.32       -7.16     55.83 o 
   0  14   8       33.68       84.80     31.74 o 
   1  14   8       34.95       81.31     33.67 o 
   2  14   8       68.50       56.60     31.08 o 
 -16   1   9       15.56       25.05     32.87 o 
 -15   1   9      122.62       78.21     40.33 o 
 -14   1   9       15.30      -17.11     27.24 o 
 -13   1   9        4.10      -50.89     45.98 o 
 -12   1   9      165.52      241.69     48.10 o 
 -11   1   9      743.93      938.63     79.96 o 
 -10   1   9      447.81      436.55     57.16 o 
  -9   1   9      167.29      118.29     33.55 o 
  -8   1   9      251.76      241.85     39.06 o 
  -7   1   9     1134.15     1132.89     65.54 o 
  -6   1   9     4152.63     4559.95    133.80 o 
  -5   1   9     2012.90     1857.93     70.43 o 
  -4   1   9     3630.28     3288.79     96.96 o 
  -3   1   9     4988.88     5456.32    130.30 o 
  -2   1   9     1829.34     1790.25     59.45 o 
  -1   1   9     1259.28     1316.52    108.02 o 
   0   1   9      992.28      909.28     26.71 o 
   1   1   9       32.31       17.10      6.68 o 
   2   1   9     5176.09     5247.04     72.39 o 
   3   1   9     5061.49     5474.82     69.31 o 
   4   1   9     1841.83     1919.97     34.62 o 
   5   1   9     3439.36     3653.02     55.01 o 
   6   1   9     1094.43     1026.57     30.68 o 
   7   1   9      290.57      317.68     18.21 o 
   8   1   9      366.94      299.89     22.34 o 
   9   1   9        6.19       16.09     18.07 o 
  10   1   9       52.94       65.99     23.12 o 
  11   1   9      111.85      106.59     28.15 o 
  12   1   9        0.10       28.61     32.66 o 
  13   1   9        1.39       -4.13     28.99 o 
  14   1   9       29.96       74.81     47.81 o 
 -16   2   9        8.29        4.77     38.37 o 
 -15   2   9        3.72        9.01     32.87 o 
 -14   2   9      437.78      566.11     76.31 o 
 -13   2   9        1.69        1.02     59.67 o 
 -12   2   9      408.02      273.13     53.57 o 
 -11   2   9      178.36      161.67     43.45 o 
 -10   2   9        2.82      -25.63     28.65 o 
  -9   2   9     2354.29     2623.58    222.06 o 
  -8   2   9      118.67      165.65     35.08 o 
  -7   2   9      345.46      312.02     60.21 o 
  -6   2   9     6500.79     6563.09    168.59 o 
  -5   2   9     3883.97     4046.01    118.01 o 
  -4   2   9     1957.70     1660.89    101.82 o 
  -3   2   9     1559.61     1436.31     58.44 o 
  -2   2   9      107.60       73.41     12.83 o 
  -1   2   9     7995.31    10317.79    143.87 o 
   0   2   9     7425.48     7492.53    110.15 o 
   1   2   9     1798.74     1959.58     39.50 o 
   2   2   9     2016.31     2611.91     41.71 o 
   3   2   9     1005.69      836.54     30.69 o 
   4   2   9      157.00      139.40     10.03 o 
   5   2   9     1501.00     1240.35     27.78 o 
   6   2   9        7.67        4.03      8.21 o 
   7   2   9      591.04      545.59     31.40 o 
   8   2   9     3768.79     3904.40     89.49 o 
   9   2   9      116.88      146.87     21.80 o 
  10   2   9       45.11       30.15     17.31 o 
  11   2   9       77.51       75.86     22.01 o 
  12   2   9        0.70       11.44     26.95 o 
  13   2   9      283.54      381.72     76.27 o 
  14   2   9        0.58      -33.57     40.87 o 
 -16   3   9       16.26      -59.28     73.17 o 
 -15   3   9       29.48       65.86     42.72 o 
 -14   3   9      226.85      308.22     58.87 o 
 -13   3   9      284.25      295.94     54.51 o 
 -12   3   9      303.56      529.83    154.18 o 
 -11   3   9      277.41      191.35     44.77 o 
 -10   3   9     1009.97     1236.84     85.01 o 
  -9   3   9      208.15      217.84     42.14 o 
  -8   3   9      126.41      142.32     44.89 o 
  -7   3   9     2166.61     2478.38     95.51 o 
  -6   3   9      432.71      374.21     46.16 o 
  -5   3   9     1825.45     1791.62     45.27 o 
  -4   3   9       57.24       37.96     10.23 o 
  -3   3   9     1133.30     1222.90     37.50 o 
  -2   3   9    15332.57    16435.67    217.56 o 
  -1   3   9     1706.30     1995.24     45.15 o 
   0   3   9    20086.09    22175.43    281.82 o 
   1   3   9       73.71      106.41      9.95 o 
   2   3   9     3031.74     3389.97     78.60 o 
   3   3   9     4544.55     4921.89    102.94 o 
   4   3   9        9.83        4.78     11.14 o 
   5   3   9      102.89       67.30     16.86 o 
   6   3   9       28.32       29.01     12.37 o 
   7   3   9      376.74      310.91     51.41 o 
   8   3   9       26.83       25.22     13.88 o 
   9   3   9      425.79      432.54     33.05 o 
  10   3   9       76.03      104.05     21.72 o 
  11   3   9      420.37      479.01     38.61 o 
  12   3   9      690.23      620.48     53.71 o 
  13   3   9       47.42       71.21     37.84 o 
  14   3   9      103.25       47.08     48.54 o 
 -15   4   9        0.03      -37.63     33.39 o 
 -14   4   9       69.48       67.43     40.51 o 
 -13   4   9      205.63      125.23     89.41 o 
 -12   4   9       33.51       17.04     30.25 o 
 -11   4   9      220.12      165.30     42.43 o 
 -10   4   9       63.33       82.10     25.60 o 
  -9   4   9      231.33      160.18     63.50 o 
  -8   4   9     7131.62     7337.91    161.40 o 
  -7   4   9     1420.94     1374.82     99.03 o 
  -6   4   9     1483.86     1468.66     57.43 o 
  -5   4   9       72.29       35.78     14.75 o 
  -4   4   9     2610.47     2703.98     70.16 o 
  -3   4   9     4309.30     4246.12     74.92 o 
  -2   4   9    10847.46    12441.13    174.23 o 
  -1   4   9     3336.10     3683.96     69.41 o 
   0   4   9      283.53      320.10     24.02 o 
   1   4   9    16178.89    18673.66    244.87 o 
   2   4   9     1723.89     1769.71     57.07 o 
   3   4   9        6.89       29.06     13.61 o 
   4   4   9     1658.94     1604.11     55.44 o 
   5   4   9     1594.12     1759.39     61.15 o 
   6   4   9     6251.91     6930.01    144.53 o 
   7   4   9      932.95      867.05     41.07 o 
   8   4   9       51.67       42.99     16.37 o 
   9   4   9      983.91     1031.99     47.91 o 
  10   4   9      526.30      514.13     37.99 o 
  11   4   9      277.45      323.99     33.66 o 
  12   4   9       72.68       76.73     26.96 o 
  13   4   9       38.50       19.27     25.71 o 
  14   4   9      139.28      264.21     80.65 o 
 -15   5   9        6.61      -13.66     31.64 o 
 -14   5   9      127.30      144.85     47.86 o 
 -13   5   9      178.26      279.11     44.06 o 
 -12   5   9      282.13      290.65     44.98 o 
 -11   5   9        2.57      -17.38     20.74 o 
 -10   5   9     1077.90     1166.42     68.70 o 
  -9   5   9       55.22       40.01     20.23 o 
  -8   5   9      817.77      891.57     69.94 o 
  -7   5   9       86.12       50.53     19.42 o 
  -6   5   9       97.77       88.88     19.90 o 
  -5   5   9     1783.66     1672.61     59.91 o 
  -4   5   9      175.69      139.96     33.42 o 
  -3   5   9       32.11       25.46      8.18 o 
  -2   5   9    17340.91    20105.99    237.00 o 
  -1   5   9      962.10      986.33     36.63 o 
   0   5   9     5549.03     5816.03     98.00 o 
   1   5   9     2312.72     2809.33     57.63 o 
   2   5   9     3678.82     3622.97     89.71 o 
   3   5   9       52.15       67.98     17.31 o 
   4   5   9     2978.47     3069.30    172.94 o 
   5   5   9      941.18      953.83     48.19 o 
   6   5   9       34.22       30.68     17.31 o 
   7   5   9        5.32       -6.33     13.38 o 
   8   5   9      548.89      512.00     35.66 o 
   9   5   9      182.15      172.24     25.59 o 
  10   5   9       75.40       84.61     23.17 o 
  11   5   9       58.26       71.00     23.99 o 
  12   5   9      410.77      595.10     69.54 o 
  13   5   9        1.24        6.21     31.47 o 
  14   5   9       49.85       79.92     61.67 o 
 -14   6   9      162.60      147.55     40.46 o 
 -13   6   9        2.41      -12.71     25.70 o 
 -12   6   9      211.04      220.90     39.69 o 
 -11   6   9       47.14       19.67     25.69 o 
 -10   6   9        9.92       -2.72     20.09 o 
  -9   6   9      646.74      604.09     49.63 o 
  -8   6   9       22.89       29.45     20.33 o 
  -7   6   9      246.99      189.69     28.36 o 
  -6   6   9     2193.46     2543.02    154.19 o 
  -5   6   9      644.38      541.13     33.60 o 
  -4   6   9     9004.90     9790.91    160.55 o 
  -3   6   9      103.09      105.39     16.72 o 
  -2   6   9     1116.96     1113.67     42.72 o 
  -1   6   9     3181.35     3597.39     62.73 o 
   0   6   9     3709.03     3514.69     60.70 o 
   1   6   9      261.02      360.81     31.12 o 
   2   6   9      622.31      575.84     38.08 o 
   3   6   9      144.89      159.91     24.13 o 
   4   6   9     3004.96     3014.76     92.91 o 
   5   6   9     1050.64     1157.45     61.47 o 
   6   6   9      190.51      175.21     30.78 o 
   7   6   9      325.99      272.30     42.91 o 
   8   6   9     1130.53     1069.48     49.69 o 
   9   6   9      116.96      144.10     49.14 o 
  10   6   9      142.94      141.59     38.27 o 
  11   6   9       84.32       63.83     33.79 o 
  12   6   9       10.12       18.32     32.40 o 
  13   6   9      109.36       99.28     44.05 o 
 -14   7   9        3.75      -34.95     23.30 o 
 -13   7   9        0.26       -4.66     43.03 o 
 -12   7   9      274.50      341.59     49.64 o 
 -11   7   9       67.81       94.77     37.80 o 
 -10   7   9      430.07      370.57     44.31 o 
  -9   7   9      507.48      402.36     43.51 o 
  -8   7   9       73.33      135.42     28.54 o 
  -7   7   9      355.61      369.84     38.89 o 
  -6   7   9      512.19      529.80     36.11 o 
  -5   7   9      135.54      110.81     19.81 o 
  -4   7   9     1680.56     1712.48     54.57 o 
  -3   7   9     1952.12     1813.74     54.32 o 
  -2   7   9      361.72      324.90     30.81 o 
  -1   7   9       98.83       85.82     14.77 o 
   0   7   9     2032.69     1860.20     59.65 o 
   1   7   9      971.54      894.03     61.24 o 
   2   7   9     3083.61     3312.92    174.07 o 
   3   7   9      741.28      609.17     54.19 o 
   4   7   9      150.62      187.38     35.42 o 
   5   7   9       26.98       70.35     28.39 o 
   6   7   9       80.84       92.62     35.95 o 
   7   7   9      129.29      162.56     38.06 o 
   8   7   9       36.10       57.92     23.94 o 
   9   7   9       89.69       95.72     33.57 o 
  10   7   9      570.59      537.94     81.56 o 
  11   7   9        0.46       32.52     43.06 o 
  12   7   9        6.50       46.08     34.55 o 
 -13   8   9       13.57       25.39     30.60 o 
 -12   8   9        7.68      -14.80     34.02 o 
 -11   8   9        2.56       10.56     24.01 o 
 -10   8   9       10.96        2.42     20.92 o 
  -9   8   9       33.13       30.73     29.57 o 
  -8   8   9      674.43      597.73     43.49 o 
  -7   8   9       41.04       38.12     17.31 o 
  -6   8   9      247.65      229.37     27.19 o 
  -5   8   9       14.13       11.24     14.27 o 
  -4   8   9     1155.71     1128.91     46.52 o 
  -3   8   9      841.28      922.63     41.53 o 
  -2   8   9       36.28       51.40     25.28 o 
  -1   8   9     1041.70     1148.28     51.53 o 
   0   8   9       76.94       96.94     27.32 o 
   1   8   9       93.70       43.94     21.94 o 
   2   8   9     1082.27     1113.04     72.73 o 
   3   8   9      195.36      167.26     34.69 o 
   4   8   9      645.40      516.74     58.39 o 
   5   8   9       38.87       59.78     27.85 o 
   6   8   9      330.45      268.79     45.12 o 
   7   8   9      132.36       87.90     54.01 o 
   8   8   9        2.32      -22.86     50.54 o 
   9   8   9        5.18       13.33     27.44 o 
  10   8   9       56.95       39.31     33.92 o 
  11   8   9        2.75        0.21     28.89 o 
  12   8   9       54.81      103.40     41.91 o 
 -12   9   9        0.53      -45.19     71.34 o 
 -11   9   9       31.38       16.76     23.90 o 
 -10   9   9        5.35       11.94     20.68 o 
  -9   9   9       57.73       72.67     23.46 o 
  -8   9   9        2.71       24.30     18.08 o 
  -7   9   9       75.28       52.68     20.15 o 
  -6   9   9      460.47      467.22     40.51 o 
  -5   9   9      129.07       84.84     20.35 o 
  -4   9   9        6.64        6.52     12.94 o 
  -3   9   9      817.60      829.60     50.14 o 
  -2   9   9     2214.52     2482.60     81.16 o 
  -1   9   9       14.89       -1.08     38.14 o 
   0   9   9      141.69      222.68     40.49 o 
   1   9   9      129.98       74.15     69.15 o 
   2   9   9      651.98      634.14     60.64 o 
   3   9   9     2044.09     1869.90    105.47 o 
   4   9   9      116.27       41.67     26.40 o 
   5   9   9     1045.87     1147.46     79.73 o 
   6   9   9      136.01      100.78     54.92 o 
   7   9   9       31.78       48.16     49.08 o 
   8   9   9      368.88      362.10     56.59 o 
   9   9   9       14.19       -1.30     25.92 o 
  10   9   9       26.27       57.87     36.08 o 
  11   9   9      285.23      334.34     59.36 o 
 -11  10   9        6.80       -8.30     35.33 o 
 -10  10   9       22.86       36.62     21.55 o 
  -9  10   9      140.11      121.32     26.43 o 
  -8  10   9        4.26       20.63     18.92 o 
  -7  10   9       18.25        7.65     17.75 o 
  -6  10   9      193.68      177.46     26.46 o 
  -5  10   9       48.96       63.34     22.30 o 
  -4  10   9        4.89       -9.70     16.17 o 
  -3  10   9       17.72       45.43     24.47 o 
  -2  10   9       30.46       34.85     25.88 o 
  -1  10   9      312.99      348.24     47.53 o 
   0  10   9      262.26      241.40     41.76 o 
   1  10   9       17.13      -15.41     21.52 o 
   2  10   9      437.00      442.30     55.43 o 
   3  10   9      271.54      270.36     45.82 o 
   4  10   9       58.57       59.19     28.21 o 
   5  10   9      186.11      172.80     39.96 o 
   6  10   9       81.53       82.47     32.11 o 
   7  10   9        5.88       41.44     34.67 o 
   8  10   9      280.99      290.83     55.28 o 
   9  10   9        9.41       34.98     34.36 o 
  10  10   9       13.60      112.89     38.76 o 
 -10  11   9        3.16       -5.65     28.34 o 
  -9  11   9       48.67       47.47     26.91 o 
  -8  11   9        5.59       13.26     19.90 o 
  -7  11   9      122.48      138.83     27.03 o 
  -6  11   9      128.73       79.99     26.03 o 
  -5  11   9      443.98      507.93     47.57 o 
  -4  11   9      160.72      222.12     41.41 o 
  -3  11   9       91.98       85.99     32.62 o 
  -2  11   9       91.90       63.75     28.49 o 
  -1  11   9        0.50      -13.20     44.89 o 
   0  11   9      242.04      233.69     43.75 o 
   1  11   9        1.16       -1.58     23.34 o 
   2  11   9      103.32       90.54     30.56 o 
   3  11   9      391.97      470.88    120.43 o 
   4  11   9      104.13       59.64     31.35 o 
   5  11   9       85.98       75.11     36.02 o 
   6  11   9       30.31       65.12     28.88 o 
   7  11   9      267.33      245.56     51.46 o 
   8  11   9       78.89      136.97     39.72 o 
   9  11   9       10.30       26.32     35.77 o 
  -9  12   9        5.35       21.29     26.59 o 
  -8  12   9      246.33      362.04     57.08 o 
  -7  12   9        2.59       -9.47     19.15 o 
  -6  12   9        3.62       12.12     21.09 o 
  -5  12   9       35.89       11.46     25.46 o 
  -4  12   9        4.94      -10.67     23.72 o 
  -3  12   9      153.22      220.48     56.20 o 
  -2  12   9      339.09      281.22     48.01 o 
  -1  12   9       30.38       69.06     48.90 o 
   0  12   9       47.03       36.08     28.73 o 
   1  12   9      389.14      452.54     59.89 o 
   2  12   9        9.52      -28.04     19.82 o 
   3  12   9       74.77      100.11     55.65 o 
   4  12   9       49.11       39.84     31.38 o 
   5  12   9        2.76       -6.94     41.24 o 
   6  12   9      278.48      337.83     56.17 o 
   7  12   9       35.64       95.63     36.66 o 
  -6  13   9        5.93      -16.06     38.68 o 
  -5  13   9       67.81       72.49     62.04 o 
  -4  13   9        3.44       20.36     40.87 o 
  -3  13   9      146.92      197.73     42.16 o 
  -2  13   9       61.91       43.98     29.09 o 
  -1  13   9       53.57       76.80     41.78 o 
   0  13   9       32.09       22.25     25.74 o 
   1  13   9        0.17      -36.86     24.58 o 
   2  13   9      138.16      131.97     40.78 o 
   3  13   9       47.40       80.28     49.08 o 
   4  13   9       99.40      117.35     38.47 o 
   5  13   9       92.70      167.30     41.43 o 
  -3  14   9        0.46       27.48     36.31 o 
  -2  14   9       13.53        2.27     31.26 o 
  -1  14   9      173.66      219.77     47.49 o 
   0  14   9      126.48       90.71     33.01 o 
   1  14   9       22.80       48.14     70.61 o 
 -16   0  10        1.55        8.39     49.63 o 
 -15   0  10      248.05      390.11     91.60 o 
 -14   0  10        1.95      -59.12     39.41 o 
 -13   0  10      663.56      603.23    106.56 o 
 -12   0  10       24.91      -36.13     35.03 o 
 -11   0  10      492.74      440.11     87.58 o 
 -10   0  10      242.70      219.69     65.69 o 
  -9   0  10      662.76      971.09    103.64 o 
  -8   0  10        1.63       26.64     34.30 o 
  -7   0  10    10184.89    10114.11    341.94 o 
  -6   0  10     3580.73     4208.40    180.64 o 
  -5   0  10    17914.14    19978.23    556.16 o 
  -4   0  10        5.75       16.42     22.63 o 
  -3   0  10      179.99      313.11     41.24 o 
  -2   0  10     2079.08     2324.62    100.36 o 
  -1   0  10     1175.82     1036.77     59.85 o 
   0   0  10       55.48       33.96     13.01 o 
   1   0  10     1555.37     1836.65     56.83 o 
   2   0  10     2247.40     2138.79     52.02 o 
   3   0  10     2314.60     2384.14     56.86 o 
   4   0  10     6724.37     7387.35    129.02 o 
   5   0  10      991.99      940.36     36.16 o 
   6   0  10     2879.11     2862.89     78.45 o 
   7   0  10     7012.77     8187.31    204.02 o 
   8   0  10      270.17      241.13     69.52 o 
   9   0  10     1397.57     1463.22     73.20 o 
  10   0  10       23.97       13.50     37.59 o 
  11   0  10      182.72      159.48     52.55 o 
  12   0  10      343.58      467.84     82.11 o 
  13   0  10        2.59       14.60     44.52 o 
  14   0  10        0.36      -25.18     45.98 o 
 -16   1  10       17.81       16.71     44.34 o 
 -15   1  10       18.74       58.91     39.37 o 
 -14   1  10       99.57      114.98     42.34 o 
 -13   1  10      199.91      293.74     57.25 o 
 -12   1  10       77.01       65.24     35.38 o 
 -11   1  10      799.07      856.39     79.09 o 
 -10   1  10      192.83      195.41     45.03 o 
  -9   1  10     1352.38     1194.92     80.36 o 
  -8   1  10      377.62      544.24     55.89 o 
  -7   1  10     3601.93     3947.72    308.19 o 
  -6   1  10       33.74        6.59     16.35 o 
  -5   1  10       31.99       31.55     19.57 o 
  -4   1  10     9791.24    11790.00    247.19 o 
  -3   1  10     3803.90     3684.43    165.50 o 
  -2   1  10      417.04      530.61     49.63 o 
  -1   1  10     3413.14     3261.50     84.81 o 
   0   1  10     1340.86     1221.34     35.71 o 
   1   1  10     6285.74     7177.16     95.00 o 
   2   1  10        5.10       -5.20      5.67 o 
   3   1  10     1158.45     1012.85     23.90 o 
   4   1  10     1651.27     1486.96     30.47 o 
   5   1  10      450.28      350.25     16.62 o 
   6   1  10     2484.56     2785.18     48.74 o 
   7   1  10      513.60      500.59     25.45 o 
   8   1  10      219.77      199.17     22.05 o 
   9   1  10      934.92      943.03     43.75 o 
  10   1  10      144.25      180.40     31.03 o 
  11   1  10      518.97      531.66     58.73 o 
  12   1  10      138.97      185.22     42.00 o 
  13   1  10       69.61       61.14     36.08 o 
  14   1  10       62.40      143.78     60.58 o 
 -16   2  10        2.29       21.16     38.47 o 
 -15   2  10       69.74       78.15     57.29 o 
 -14   2  10       64.77       85.05     42.57 o 
 -13   2  10       67.71       57.50     36.86 o 
 -12   2  10     1018.92     1146.38     93.10 o 
 -11   2  10       21.04       16.66     26.47 o 
 -10   2  10       67.61       88.30     54.74 o 
  -9   2  10     1080.49      882.40     70.04 o 
  -8   2  10      977.31      923.94     68.12 o 
  -7   2  10     2224.30     2132.30    132.11 o 
  -6   2  10       50.51       43.78     21.91 o 
  -5   2  10    11073.95    12088.33    449.23 o 
  -4   2  10     1001.86      927.09     50.19 o 
  -3   2  10    11802.41    12425.91    254.69 o 
  -2   2  10       86.53      112.00     17.90 o 
  -1   2  10        7.18       -4.94      8.90 o 
   0   2  10     9232.43     9608.01    137.12 o 
   1   2  10       39.15       24.54      8.37 o 
   2   2  10      163.57      166.89     10.58 o 
   3   2  10     7331.26     7998.89    118.91 o 
   4   2  10      303.94      199.39     12.38 o 
   5   2  10     9779.19    10165.79    134.20 o 
   6   2  10       10.54        8.96     11.19 o 
   7   2  10      384.71      352.62     27.26 o 
   8   2  10     2681.17     2816.24     71.97 o 
   9   2  10     2622.34     2699.14     76.85 o 
  10   2  10      516.66      500.34     37.15 o 
  11   2  10      145.02      119.79     30.05 o 
  12   2  10       51.18       41.42     26.82 o 
  13   2  10      173.22      192.25     44.25 o 
  14   2  10      121.90      174.07     59.85 o 
 -15   3  10       20.12       21.73     50.73 o 
 -14   3  10       18.10        7.04     36.83 o 
 -13   3  10       80.32       67.92     39.15 o 
 -12   3  10      747.20      722.25     77.63 o 
 -11   3  10     1167.63     1080.62     85.26 o 
 -10   3  10      202.58      154.14     41.80 o 
  -9   3  10      436.46      352.56     50.34 o 
  -8   3  10      181.18      166.70     39.41 o 
  -7   3  10       46.01       27.49     24.24 o 
  -6   3  10     2388.51     2334.82     91.14 o 
  -5   3  10     3344.70     3860.85    132.43 o 
  -4   3  10      328.71      280.12     20.05 o 
  -3   3  10     3314.18     2650.04     69.65 o 
  -2   3  10        0.97       14.48      8.58 o 
  -1   3  10     4706.59     4581.15     79.76 o 
   0   3  10     2684.32     3293.23     77.08 o 
   1   3  10        9.66       18.88      7.86 o 
   2   3  10    22110.95    24438.15    311.29 o 
   3   3  10     5686.85     5923.16    118.68 o 
   4   3  10      132.06      121.80     19.28 o 
   5   3  10      170.59      136.91     23.90 o 
   6   3  10       28.65        9.11     12.75 o 
   7   3  10      715.08      715.29     37.49 o 
   8   3  10     1142.13     1134.04     46.32 o 
   9   3  10       72.83       95.47     20.57 o 
  10   3  10      123.19      103.78     21.84 o 
  11   3  10      574.55      632.03     43.13 o 
  12   3  10        4.12       -6.09     26.17 o 
  13   3  10       38.10       33.12     44.70 o 
  14   3  10        1.34       35.03     49.27 o 
 -15   4  10       15.62       14.27     39.80 o 
 -14   4  10        5.60       27.87     37.32 o 
 -13   4  10       59.51       68.86     40.95 o 
 -12   4  10       71.11      119.00     41.14 o 
 -11   4  10        0.01       15.48     29.50 o 
 -10   4  10        6.14       -7.61     29.74 o 
  -9   4  10      397.94      449.69     53.41 o 
  -8   4  10       62.40      137.22     32.79 o 
  -7   4  10       13.93       20.96     19.99 o 
  -6   4  10      647.44      477.55     74.81 o 
  -5   4  10      229.51      215.38     41.05 o 
  -4   4  10      103.63       87.00     13.62 o 
  -3   4  10      598.87      526.04     25.44 o 
  -2   4  10     1689.12     1548.26     45.40 o 
  -1   4  10      374.59      409.83     24.97 o 
   0   4  10     5230.62     5351.42     90.27 o 
   1   4  10     4439.83     4560.33     78.25 o 
   2   4  10        0.03       -6.85     12.37 o 
   3   4  10     1114.33     1314.75     50.06 o 
   4   4  10       59.72       30.88     17.58 o 
   5   4  10      287.06      244.11     28.04 o 
   6   4  10      406.54      323.02     32.87 o 
   7   4  10      361.20      372.57     30.26 o 
   8   4  10      458.16      396.68     31.90 o 
   9   4  10       52.66       43.57     18.48 o 
  10   4  10       75.93       56.20     22.23 o 
  11   4  10        8.78       -9.70     18.73 o 
  12   4  10       15.84       26.78     24.98 o 
  13   4  10       11.64      -13.88     33.91 o 
  14   4  10        0.47       -1.19     63.32 o 
 -15   5  10      222.31      235.74     58.40 o 
 -14   5  10       23.60       35.93     43.02 o 
 -13   5  10        0.45      -34.90     33.14 o 
 -12   5  10       50.85       23.08     34.03 o 
 -11   5  10      519.04      681.57     67.15 o 
 -10   5  10      122.02      160.64     39.42 o 
  -9   5  10       25.54        0.56     17.84 o 
  -8   5  10      370.81      368.05     38.86 o 
  -7   5  10      597.44      626.73     44.65 o 
  -6   5  10     1644.03     1489.99     60.32 o 
  -5   5  10     1068.61     1020.33     75.96 o 
  -4   5  10        1.67       23.28     11.83 o 
  -3   5  10     5641.73     5605.11     86.73 o 
  -2   5  10       39.49       35.84     11.16 o 
  -1   5  10     6152.31     6525.81    108.28 o 
   0   5  10       28.29       57.30     12.59 o 
   1   5  10     4641.35     5528.45    119.17 o 
   2   5  10     2026.98     2126.10     67.21 o 
   3   5  10     1526.60     1553.64     77.96 o 
   4   5  10       17.19       20.41     15.19 o 
   5   5  10      393.26      342.56     33.31 o 
   6   5  10     1376.04     1567.94    109.54 o 
   7   5  10      733.82      665.80     39.13 o 
   8   5  10      908.09     1134.76     49.62 o 
   9   5  10        0.78       -5.15     15.03 o 
  10   5  10      116.03      101.21     23.82 o 
  11   5  10      228.44      244.13     41.89 o 
  12   5  10       16.97       22.46     26.02 o 
  13   5  10        0.08       97.47     38.21 o 
 -14   6  10       97.54       87.19     42.38 o 
 -13   6  10        0.45      -33.52     39.90 o 
 -12   6  10       74.50       57.54     31.14 o 
 -11   6  10        0.15       -8.00     24.44 o 
 -10   6  10        3.35       24.59     21.59 o 
  -9   6  10      346.95      336.39     40.80 o 
  -8   6  10      125.84      127.44     40.84 o 
  -7   6  10      219.14      197.62     29.89 o 
  -6   6  10      337.67      387.71     53.71 o 
  -5   6  10      370.00      335.96     37.28 o 
  -4   6  10      100.23       84.75     16.51 o 
  -3   6  10     1609.50     1935.75     58.57 o 
  -2   6  10       19.34       27.20      8.86 o 
  -1   6  10     1869.25     2030.65     43.80 o 
   0   6  10     4584.49     5025.87     91.31 o 
   1   6  10        8.40       -0.70     14.44 o 
   2   6  10      171.99       99.39     25.00 o 
   3   6  10       98.15       58.56     18.69 o 
   4   6  10        6.78      -12.98     13.86 o 
   5   6  10     1285.43     1150.98     60.64 o 
   6   6  10      294.89      318.93     36.15 o 
   7   6  10      291.05      293.56     35.26 o 
   8   6  10      691.67      731.65     44.57 o 
   9   6  10       93.79       82.10     24.86 o 
  10   6  10      118.45      116.75     29.71 o 
  11   6  10        1.91       22.83     28.23 o 
  12   6  10        0.28       18.17     31.85 o 
  13   6  10       17.83        6.00     29.96 o 
 -14   7  10       28.43       90.93     34.63 o 
 -13   7  10       59.70       63.20     31.26 o 
 -12   7  10       33.42       54.58     29.50 o 
 -11   7  10       12.67       15.71     23.18 o 
 -10   7  10        0.16       12.24     20.91 o 
  -9   7  10       21.14       16.39     20.92 o 
  -8   7  10       97.68      114.51     26.18 o 
  -7   7  10      387.59      352.50     37.54 o 
  -6   7  10       63.74       44.97     15.79 o 
  -5   7  10        1.10        4.59     12.65 o 
  -4   7  10      596.34      558.19     34.00 o 
  -3   7  10       15.87        5.20     15.04 o 
  -2   7  10      179.78      209.13     20.46 o 
  -1   7  10      157.26      203.06     23.82 o 
   0   7  10       75.60       33.80     19.59 o 
   1   7  10     1104.66     1154.50     50.31 o 
   2   7  10      627.11      564.98     41.17 o 
   3   7  10       55.23       16.08     21.94 o 
   4   7  10      321.66      327.21     35.47 o 
   5   7  10      573.56      591.37     45.61 o 
   6   7  10        4.82       -6.33     16.21 o 
   7   7  10       43.57       21.84     20.32 o 
   8   7  10       81.88       78.41     25.59 o 
   9   7  10      128.67      112.30     43.24 o 
  10   7  10        1.17      -32.11     31.02 o 
  11   7  10        7.87       46.87     36.68 o 
  12   7  10        0.43       14.58     32.31 o 
 -13   8  10       24.94       14.18     26.96 o 
 -12   8  10        0.93      -29.12     24.56 o 
 -11   8  10        9.60        1.50     21.87 o 
 -10   8  10     1002.16     1029.33     67.78 o 
  -9   8  10       22.13       39.97     24.70 o 
  -8   8  10        2.61       34.37     18.32 o 
  -7   8  10      529.00      471.00     38.48 o 
  -6   8  10       62.22       78.64     19.10 o 
  -5   8  10      514.84      555.93     37.30 o 
  -4   8  10       83.15       87.03     18.87 o 
  -3   8  10      301.87      289.43     27.00 o 
  -2   8  10      873.25      859.44     76.21 o 
  -1   8  10     3309.72     3056.57    117.40 o 
   0   8  10     1030.05     1156.71     73.14 o 
   1   8  10      213.48      183.02     57.11 o 
   2   8  10      784.69      937.48     68.22 o 
   3   8  10      672.81      541.85    125.90 o 
   4   8  10      901.89      902.33     69.41 o 
   5   8  10        1.18      -19.13     20.86 o 
   6   8  10      730.68      737.28     66.22 o 
   7   8  10     1473.02     1725.53     95.17 o 
   8   8  10        0.29        6.20     25.03 o 
   9   8  10      118.93       85.06     35.82 o 
  10   8  10       44.21      107.31     35.46 o 
  11   8  10        8.12       -9.23     40.69 o 
 -12   9  10        0.49      -32.40     21.78 o 
 -11   9  10      455.18      588.39     50.41 o 
 -10   9  10       33.93       32.79     26.55 o 
  -9   9  10      660.67      611.18     47.37 o 
  -8   9  10      209.67      212.81     29.80 o 
  -7   9  10      346.18      364.82     36.25 o 
  -6   9  10       35.06       16.90     16.63 o 
  -5   9  10      321.37      320.20     31.05 o 
  -4   9  10     1978.05     1955.03     74.94 o 
  -3   9  10        2.70       20.86     17.53 o 
  -2   9  10      106.27      135.59     48.72 o 
  -1   9  10      327.57      344.34     48.23 o 
   0   9  10      189.87      115.87     37.95 o 
   1   9  10      838.55      840.28    114.77 o 
   2   9  10      158.80      125.57     35.47 o 
   3   9  10     1131.64     1080.90     76.83 o 
   4   9  10      277.05      347.95     70.25 o 
   5   9  10      258.74      283.06     48.93 o 
   6   9  10      845.11      876.64     90.14 o 
   7   9  10      236.51      253.90    108.20 o 
   8   9  10       73.10       81.25     36.86 o 
   9   9  10      587.39      546.07     69.50 o 
  10   9  10       45.42       75.59     37.55 o 
  11   9  10       30.24       38.23     33.31 o 
 -11  10  10        1.40      -33.03     31.44 o 
 -10  10  10      132.12       72.55     25.43 o 
  -9  10  10      391.28      430.17     42.79 o 
  -8  10  10      529.64      514.97     44.20 o 
  -7  10  10      372.77      368.01     37.59 o 
  -6  10  10       66.76       78.58     20.94 o 
  -5  10  10      580.26      578.31     47.48 o 
  -4  10  10      241.06      332.36     49.59 o 
  -3  10  10     1704.32     1887.39    167.50 o 
  -2  10  10        0.60       15.77     22.93 o 
  -1  10  10        5.37       21.73     34.12 o 
   0  10  10     1425.64     1518.75     87.05 o 
   1  10  10       90.28       88.13     56.20 o 
   2  10  10       16.84        6.74     30.29 o 
   3  10  10      405.70      436.18    128.09 o 
   4  10  10       42.50       40.96     49.63 o 
   5  10  10     2234.35     2558.13    118.69 o 
   6  10  10      126.36      102.19     32.64 o 
   7  10  10      201.46      156.16     44.04 o 
   8  10  10      664.40      721.96     91.60 o 
   9  10  10      128.24      101.82     98.17 o 
  10  10  10      133.55      217.60     72.07 o 
 -10  11  10        1.26        5.24     25.83 o 
  -9  11  10       62.67       59.76     24.42 o 
  -8  11  10        6.44      -19.04     22.70 o 
  -7  11  10        0.01      -37.78     27.14 o 
  -6  11  10      201.92      184.29     33.03 o 
  -5  11  10      236.43      284.46     48.20 o 
  -4  11  10        0.03       14.31     26.74 o 
  -3  11  10      376.36      374.25     53.78 o 
  -2  11  10      361.08      338.76     50.90 o 
  -1  11  10      786.05      842.01     76.27 o 
   0  11  10       23.68       15.67     24.36 o 
   1  11  10       12.47        5.49     25.34 o 
   2  11  10      877.50      929.13     78.95 o 
   3  11  10      389.94      425.21     59.45 o 
   4  11  10        0.79       -7.84     24.97 o 
   5  11  10       13.19       29.88     34.49 o 
   6  11  10      196.53      147.80     86.31 o 
   7  11  10       23.81       18.28     28.46 o 
   8  11  10       77.77       72.33     37.37 o 
  -8  12  10        5.75        1.08     29.62 o 
  -7  12  10        5.40       -0.89     21.29 o 
  -6  12  10        7.77      -48.04     35.76 o 
  -5  12  10       73.15       90.24     32.24 o 
  -4  12  10       23.18       14.23     24.89 o 
  -3  12  10       37.28       63.93     31.74 o 
  -2  12  10       87.36      100.08     33.65 o 
  -1  12  10       74.89       47.44     29.38 o 
   0  12  10        4.55      -13.55     25.91 o 
   1  12  10        0.35      -32.89     21.93 o 
   2  12  10       11.34        1.88     26.39 o 
   3  12  10       51.46       38.20     31.02 o 
   4  12  10        7.70       54.80     30.60 o 
   5  12  10       44.18       12.74     29.40 o 
   6  12  10        0.43       22.01     45.25 o 
   7  12  10        1.95       14.83     30.33 o 
  -6  13  10       46.56       17.20     29.66 o 
  -5  13  10        0.32      -33.95     24.03 o 
  -4  13  10       30.66       17.00     25.51 o 
  -3  13  10       13.50       57.05     60.94 o 
  -2  13  10       27.84       19.10     34.12 o 
  -1  13  10        8.03       17.20     27.43 o 
   0  13  10       33.22       33.09     29.35 o 
   1  13  10       43.97       24.57     29.36 o 
   2  13  10        4.10       23.60     30.78 o 
   3  13  10       35.10       20.43     27.42 o 
   4  13  10        1.59       -4.41     41.60 o 
 -16   1  11        9.26        1.10     41.24 o 
 -15   1  11       35.77       68.01     39.09 o 
 -14   1  11       66.98       99.33     51.09 o 
 -13   1  11       17.86       -0.11     33.13 o 
 -12   1  11      131.11      190.51     47.52 o 
 -11   1  11       48.76        1.73     30.18 o 
 -10   1  11        0.21      -33.01     24.56 o 
  -9   1  11        4.72        9.89     36.13 o 
  -8   1  11      667.97      751.16     64.74 o 
  -7   1  11     2001.71     2043.39     91.22 o 
  -6   1  11     3072.85     3020.18    151.45 o 
  -5   1  11      891.17      744.07    131.92 o 
  -4   1  11      499.65      526.25     41.03 o 
  -3   1  11     5822.67     6112.58    146.83 o 
  -2   1  11      366.53      345.14     44.52 o 
  -1   1  11     8675.90     9263.46    208.56 o 
   0   1  11       20.37       24.32      9.02 o 
   1   1  11     2199.35     2103.71     40.71 o 
   2   1  11     1252.15     1121.18     27.69 o 
   3   1  11     2401.16     2543.05     50.89 o 
   4   1  11      715.22      670.52     21.22 o 
   5   1  11        5.85        0.99      7.14 o 
   6   1  11       23.95       44.87     11.10 o 
   7   1  11      727.45      756.46     41.07 o 
   8   1  11      814.08      882.56     52.61 o 
   9   1  11      812.99      792.87     49.61 o 
  10   1  11      477.94      465.78     55.28 o 
  11   1  11      302.16      305.86     49.87 o 
  12   1  11        0.41      -14.00     26.05 o 
  13   1  11        1.25      -17.02     31.99 o 
  14   1  11        1.75       22.88     33.28 o 
 -15   2  11        1.58       14.67     36.43 o 
 -14   2  11       46.09       61.71     41.82 o 
 -13   2  11      123.42      105.74     66.97 o 
 -12   2  11        3.06       31.43     33.87 o 
 -11   2  11       24.48       57.73     34.17 o 
 -10   2  11     1076.76     1242.75     88.33 o 
  -9   2  11      272.01      173.56     39.51 o 
  -8   2  11      879.32      953.96     70.58 o 
  -7   2  11      126.17       39.01     27.92 o 
  -6   2  11     2857.24     3154.53    109.70 o 
  -5   2  11      185.46      193.01     31.93 o 
  -4   2  11     2993.25     3295.09    102.54 o 
  -3   2  11     5675.78     6605.75    157.78 o 
  -2   2  11      223.75      199.75     19.14 o 
  -1   2  11     3983.00     4404.20     79.48 o 
   0   2  11      219.46      232.90     17.49 o 
   1   2  11     1172.44     1270.98     35.14 o 
   2   2  11      950.32      652.42     20.36 o 
   3   2  11     5856.78     6725.53     90.80 o 
   4   2  11     1131.58     1202.70     64.05 o 
   5   2  11     3049.07     3003.89     67.55 o 
   6   2  11      942.03      860.63     53.73 o 
   7   2  11       50.49       33.31     14.36 o 
   8   2  11      175.50      165.50     23.88 o 
   9   2  11       53.51       83.31     19.36 o 
  10   2  11       78.50       53.79     23.93 o 
  11   2  11      227.59      304.48     51.38 o 
  12   2  11       19.21       45.81     32.58 o 
  13   2  11        0.45      -33.29     31.56 o 
  14   2  11       47.45       13.14     46.71 o 
 -15   3  11       48.66       65.65     42.96 o 
 -14   3  11       42.12       67.11     38.91 o 
 -13   3  11        2.29      -25.85     31.65 o 
 -12   3  11      361.71      474.07     68.25 o 
 -11   3  11       14.46       24.80     30.86 o 
 -10   3  11      582.42      750.99     71.87 o 
  -9   3  11     1912.51     1991.04    100.36 o 
  -8   3  11      180.55      186.71     43.79 o 
  -7   3  11     3842.38     3927.86    180.82 o 
  -6   3  11      793.41      730.39     54.40 o 
  -5   3  11       15.87      -12.43     13.59 o 
  -4   3  11      384.04      280.46     24.13 o 
  -3   3  11      215.70      141.46     17.35 o 
  -2   3  11     9078.95     9366.41    164.22 o 
  -1   3  11      627.37      526.33     34.53 o 
   0   3  11      378.00      231.00     22.97 o 
   1   3  11      474.53      323.45     15.40 o 
   2   3  11     1257.36     1196.36     32.39 o 
   3   3  11        7.21       22.95     12.88 o 
   4   3  11       91.80      111.35     18.92 o 
   5   3  11     2344.94     2405.46     95.26 o 
   6   3  11        1.66       12.73     12.81 o 
   7   3  11      675.07      733.62     38.94 o 
   8   3  11       51.46       49.75     16.64 o 
   9   3  11        0.05       29.65     16.79 o 
  10   3  11      423.92      388.38     49.65 o 
  11   3  11       45.88       10.55     35.10 o 
  12   3  11      221.27      193.76     36.61 o 
  13   3  11      157.80      109.48     56.56 o 
  14   3  11        5.39       31.38     44.52 o 
 -15   4  11      236.99      216.70     56.75 o 
 -14   4  11      134.06      194.65     53.10 o 
 -13   4  11      437.95      471.58     69.23 o 
 -12   4  11       24.38       72.13     37.77 o 
 -11   4  11      163.84      203.39     64.23 o 
 -10   4  11      169.14       75.82     32.69 o 
  -9   4  11      299.92      330.14     50.18 o 
  -8   4  11     1350.99     1360.91     76.09 o 
  -7   4  11      409.08      431.66     48.46 o 
  -6   4  11     6940.20     6945.16    182.82 o 
  -5   4  11     7476.70     7277.09    494.85 o 
  -4   4  11    13101.07    13249.19    211.65 o 
  -3   4  11        3.83        3.18      8.78 o 
  -2   4  11    10288.51    12005.46    173.18 o 
  -1   4  11    35018.43    38727.16    480.17 o 
   0   4  11     9045.18     9577.34    142.68 o 
   1   4  11     2630.49     2347.98     65.42 o 
   2   4  11       96.33       63.13     15.67 o 
   3   4  11      102.37       64.27     17.29 o 
   4   4  11     4530.16     4515.81    107.08 o 
   5   4  11      280.56      242.80     41.49 o 
   6   4  11      475.11      485.07     34.61 o 
   7   4  11     1840.93     1858.57     59.35 o 
   8   4  11      299.22      377.00     32.25 o 
   9   4  11     1021.00      979.78     48.48 o 
  10   4  11       40.31       77.33     21.50 o 
  11   4  11      108.30       98.56     23.50 o 
  12   4  11      258.50      258.82     50.36 o 
  13   4  11      382.00      489.94     68.73 o 
 -15   5  11        1.10      -47.73     51.82 o 
 -14   5  11       69.57      162.93     52.15 o 
 -13   5  11        7.45       46.93     41.36 o 
 -12   5  11      377.44      396.27     64.25 o 
 -11   5  11      195.27      311.92     64.78 o 
 -10   5  11      442.57      456.53     81.74 o 
  -9   5  11      337.13      312.73     55.83 o 
  -8   5  11        4.88      -26.70     17.80 o 
  -7   5  11     2995.62     3251.28    107.75 o 
  -6   5  11        4.69      -18.08     17.15 o 
  -5   5  11      212.18      183.83     32.16 o 
  -4   5  11     2415.88     2206.70     79.04 o 
  -3   5  11      273.51      287.03     30.29 o 
  -2   5  11     1175.92     1212.58     39.15 o 
  -1   5  11     1261.36     1283.26     39.92 o 
   0   5  11     4115.40     4373.92    124.78 o 
   1   5  11     6108.23     6739.73    168.28 o 
   2   5  11     1935.05     1883.67     64.41 o 
   3   5  11     1213.24     1339.59     76.40 o 
   4   5  11       71.59       36.92     16.07 o 
   5   5  11      976.30      925.09     49.99 o 
   6   5  11       12.22       -0.40     16.88 o 
   7   5  11      233.27      210.28     26.44 o 
   8   5  11        2.16      -21.64     14.43 o 
   9   5  11      114.67      144.50     24.97 o 
  10   5  11      453.94      426.14     42.64 o 
  11   5  11        9.91       43.21     25.21 o 
  12   5  11       62.31       89.96     32.54 o 
  13   5  11      112.49      213.71     47.75 o 
 -14   6  11       29.28        5.70     38.67 o 
 -13   6  11       49.27       48.82     41.82 o 
 -12   6  11       11.84       47.91     38.27 o 
 -11   6  11      180.64      211.15     53.64 o 
 -10   6  11       26.55        6.14     21.75 o 
  -9   6  11      117.97      151.79     30.97 o 
  -8   6  11      426.67      368.27     40.87 o 
  -7   6  11     1525.43     1323.66     61.03 o 
  -6   6  11       89.94      104.57     23.26 o 
  -5   6  11     2339.49     2393.82    100.24 o 
  -4   6  11      221.71      156.11     20.75 o 
  -3   6  11     5182.46     5299.15    110.14 o 
  -2   6  11      523.67      562.00     28.07 o 
  -1   6  11       16.35       18.13      9.31 o 
   0   6  11      265.85      244.04     38.51 o 
   1   6  11      114.45      119.99     21.51 o 
   2   6  11      516.81      508.03     38.41 o 
   3   6  11        4.01       14.68     15.68 o 
   4   6  11       71.73       51.68     19.93 o 
   5   6  11     1283.12     1246.73     64.23 o 
   6   6  11     1128.67     1278.80    101.05 o 
   7   6  11      660.19      578.97     52.17 o 
   8   6  11        5.55       35.10     18.83 o 
   9   6  11      117.84      110.19     29.23 o 
  10   6  11        1.37       18.12     24.10 o 
  11   6  11      167.34      177.64     35.45 o 
  12   6  11        8.43       -7.08     29.36 o 
 -14   7  11       18.07       31.71     39.58 o 
 -13   7  11       52.92       49.69     30.50 o 
 -12   7  11       14.35       -2.56     26.47 o 
 -11   7  11      266.55      241.65     39.24 o 
 -10   7  11      154.55      149.28     31.86 o 
  -9   7  11      487.30      463.17     46.43 o 
  -8   7  11      157.13      234.01     46.86 o 
  -7   7  11        0.03        1.91     16.21 o 
  -6   7  11     1059.11     1081.78     49.24 o 
  -5   7  11       38.91       33.02     15.36 o 
  -4   7  11      102.55       87.58     16.23 o 
  -3   7  11     1356.98     1391.79     52.99 o 
  -2   7  11       73.13       99.20     18.99 o 
  -1   7  11      363.94      391.33     46.44 o 
   0   7  11     1736.07     1582.53     58.91 o 
   1   7  11      469.78      353.01     34.40 o 
   2   7  11      112.83       58.38     20.57 o 
   3   7  11     1762.56     1686.08     67.54 o 
   4   7  11       25.00       35.14     18.84 o 
   5   7  11      257.86      287.28     43.85 o 
   6   7  11      413.16      337.17     60.05 o 
   7   7  11      215.12      190.62     31.09 o 
   8   7  11      660.24      689.13     45.45 o 
   9   7  11       95.12       89.20     34.41 o 
  10   7  11        4.69       42.03     30.85 o 
  11   7  11      445.93      485.25     66.73 o 
  12   7  11       14.98       28.10     30.18 o 
 -13   8  11        7.00       14.00     40.89 o 
 -12   8  11        4.61       28.74     35.64 o 
 -11   8  11       66.01       20.81     25.76 o 
 -10   8  11       44.92       56.53     26.38 o 
  -9   8  11        0.49      -40.51     27.01 o 
  -8   8  11      125.21      118.80     29.71 o 
  -7   8  11      224.56      250.56     30.78 o 
  -6   8  11       25.80       23.59     19.23 o 
  -5   8  11       53.11       64.13     18.22 o 
  -4   8  11      265.45      229.35     25.85 o 
  -3   8  11     2020.50     2225.39     76.15 o 
  -2   8  11        2.43       -8.62     18.31 o 
  -1   8  11       40.90       32.98     22.52 o 
   0   8  11     1198.06     1314.54     78.95 o 
   1   8  11      884.41      713.08     62.58 o 
   2   8  11       63.13       46.67     24.64 o 
   3   8  11      177.54      208.25     42.14 o 
   4   8  11      265.46      257.68     43.29 o 
   5   8  11       57.79       12.15     24.25 o 
   6   8  11       32.85       37.90     27.89 o 
   7   8  11      330.64      348.64     61.86 o 
   8   8  11        2.97       13.76     39.96 o 
   9   8  11       33.61       21.71     29.16 o 
  10   8  11       41.92       32.54     31.87 o 
  11   8  11       12.01       19.49     34.13 o 
 -12   9  11       74.41       56.56     29.21 o 
 -11   9  11        6.75       17.88     20.61 o 
 -10   9  11       48.16       45.87     22.49 o 
  -9   9  11       10.17       16.46     19.70 o 
  -8   9  11       38.33       58.76     26.34 o 
  -7   9  11      511.57      548.07     42.10 o 
  -6   9  11      815.76      824.09     47.79 o 
  -5   9  11      477.32      493.61     44.34 o 
  -4   9  11      106.11      112.85     25.35 o 
  -3   9  11      138.80      180.66     66.42 o 
  -2   9  11       85.23       91.48     30.85 o 
  -1   9  11        3.59       12.82     20.48 o 
   0   9  11      544.79      596.95     60.33 o 
   1   9  11      224.67      227.75     41.92 o 
   2   9  11      282.15      219.68     42.70 o 
   3   9  11      618.49      577.35     70.61 o 
   4   9  11      157.12       67.66     31.46 o 
   5   9  11       21.71       25.63     29.16 o 
   6   9  11        5.63       15.33     28.83 o 
   7   9  11       37.95        3.34     38.50 o 
   8   9  11       47.38       39.93     40.51 o 
   9   9  11      123.15       62.02     74.08 o 
  10   9  11       15.06       15.08     32.51 o 
 -11  10  11        9.49       21.38     21.59 o 
 -10  10  11       56.93       63.34     24.18 o 
  -9  10  11        0.40       24.85     21.21 o 
  -8  10  11      236.51      260.88     33.77 o 
  -7  10  11      111.34       74.91     22.48 o 
  -6  10  11       16.93       41.64     21.90 o 
  -5  10  11       63.10       48.15     34.23 o 
  -4  10  11       31.49       39.34     26.83 o 
  -3  10  11      492.65      586.04     63.55 o 
  -2  10  11      403.87      318.73     50.71 o 
  -1  10  11       24.23       24.40     24.11 o 
   0  10  11      201.43      267.02     92.88 o 
   1  10  11      872.77      822.15     72.69 o 
   2  10  11      226.79      297.37     57.66 o 
   3  10  11      283.28      407.52    110.21 o 
   4  10  11      246.11      141.68     50.73 o 
   5  10  11      432.58      506.78     62.83 o 
   6  10  11      213.87      184.76     56.56 o 
   7  10  11        0.26       17.93     29.54 o 
   8  10  11       15.50      -23.65     26.89 o 
   9  10  11        3.87       -1.47     28.06 o 
 -10  11  11        7.55        9.10     20.32 o 
  -9  11  11       69.14      100.51     26.45 o 
  -8  11  11        0.41       11.52     22.34 o 
  -7  11  11      320.28      283.53     40.00 o 
  -6  11  11        3.96      -13.77     29.38 o 
  -5  11  11       87.89      108.93     32.49 o 
  -4  11  11      155.04       93.71     33.87 o 
  -3  11  11      137.41      111.52     32.69 o 
  -2  11  11      555.83      452.66     59.69 o 
  -1  11  11      148.06      233.97     45.05 o 
   0  11  11      110.08      108.67     45.98 o 
   1  11  11      121.13      126.76     38.04 o 
   2  11  11      346.49      404.81    109.48 o 
   3  11  11       91.67       62.67     35.95 o 
   4  11  11        0.72       25.31     25.42 o 
   5  11  11      297.31      226.48     95.98 o 
   6  11  11      119.94      144.18     38.94 o 
   7  11  11       76.52       22.16     39.23 o 
   8  11  11       16.45       80.20     37.14 o 
  -8  12  11        7.52       47.42     30.76 o 
  -7  12  11        0.02       20.68     29.02 o 
  -6  12  11       33.17       82.35     31.72 o 
  -5  12  11       13.54      -41.09     29.92 o 
  -4  12  11      521.80      584.47     69.06 o 
  -3  12  11       21.47       29.81     55.65 o 
  -2  12  11       29.77      -28.72     22.81 o 
  -1  12  11      775.44      869.02    163.85 o 
   0  12  11       14.34       -1.31     57.48 o 
   1  12  11       13.51       -0.99     30.11 o 
   2  12  11       32.30       13.24     28.30 o 
   3  12  11       10.94       16.39     27.84 o 
   4  12  11      392.06      533.84    134.84 o 
   5  12  11        1.17      -29.39     19.59 o 
   6  12  11        0.16      -28.75     23.27 o 
  -5  13  11       47.73       -3.50     24.71 o 
  -4  13  11       38.58       94.66     36.56 o 
  -3  13  11       16.80       34.24     24.37 o 
  -2  13  11       92.67      104.28     42.19 o 
  -1  13  11       29.32       12.66     31.72 o 
   0  13  11       37.31       44.57     28.83 o 
   1  13  11       29.68       47.33     31.12 o 
   2  13  11       36.72       73.07     45.98 o 
   3  13  11       47.06       11.07     27.07 o 
   4  13  11       16.58       56.98     34.49 o 
 -15   0  12        0.53      -56.93     45.62 o 
 -14   0  12      276.27      189.40     77.73 o 
 -13   0  12       62.80       68.24     58.02 o 
 -12   0  12      924.29      786.06    120.79 o 
 -11   0  12      456.34      425.88     93.79 o 
 -10   0  12      401.82      512.00     89.41 o 
  -9   0  12     1528.97     1867.36    137.94 o 
  -8   0  12       11.44        6.93     30.65 o 
  -7   0  12     2924.17     2956.68    158.75 o 
  -6   0  12     4339.15     3800.77    176.63 o 
  -5   0  12     1364.09     1283.10     91.96 o 
  -4   0  12    34927.37    37856.65    961.60 o 
  -3   0  12        8.25        1.46     20.80 o 
  -2   0  12       70.69       53.65     25.18 o 
  -1   0  12     5642.31     5722.51    186.85 o 
   0   0  12     5129.74     5543.39    129.86 o 
   1   0  12    11366.03    12132.18    240.04 o 
   2   0  12      549.39      546.90     28.09 o 
   3   0  12      558.20      635.96     29.82 o 
   4   0  12     9057.06     9414.24    160.40 o 
   5   0  12     5255.37     5494.23    109.02 o 
   6   0  12     1084.54      931.39     51.06 o 
   7   0  12       96.72      109.78     25.29 o 
   8   0  12     4612.95     5130.59    213.49 o 
   9   0  12       68.02       80.29     43.79 o 
  10   0  12     1111.19     1114.87    111.67 o 
  11   0  12      196.92      246.33     68.61 o 
  12   0  12       12.15       -7.30     36.13 o 
  13   0  12      294.79      299.97     78.10 o 
  14   0  12       10.74      -20.80     43.43 o 
 -15   1  12       96.53       63.85     42.93 o 
 -14   1  12       12.27      -22.17     36.37 o 
 -13   1  12       24.76      -10.47     34.04 o 
 -12   1  12      582.78      691.02     83.20 o 
 -11   1  12      516.76      431.26     64.09 o 
 -10   1  12     2218.73     2071.00    109.24 o 
  -9   1  12      831.46      696.30     66.80 o 
  -8   1  12     3532.49     3604.53    149.44 o 
  -7   1  12      941.74     1023.00     73.35 o 
  -6   1  12     3659.31     4146.00    184.66 o 
  -5   1  12      801.13      877.63     54.14 o 
  -4   1  12       11.71        5.47     15.22 o 
  -3   1  12     1399.04     1572.56     63.35 o 
  -2   1  12     4843.58     4712.19    120.61 o 
  -1   1  12     2353.48     2362.88     71.32 o 
   0   1  12      492.98      439.22     22.20 o 
   1   1  12        1.48       20.63     11.29 o 
   2   1  12    13666.16    15153.79    182.16 o 
   3   1  12       52.71       81.95     10.07 o 
   4   1  12     2911.19     2699.51     46.02 o 
   5   1  12       89.65       94.30     12.98 o 
   6   1  12      244.16      193.18     21.11 o 
   7   1  12     1381.66     1369.78     46.64 o 
   8   1  12      331.03      283.66     32.16 o 
   9   1  12      992.48      983.75     70.17 o 
  10   1  12        4.29       42.66     28.37 o 
  11   1  12      180.45      213.17     44.65 o 
  12   1  12      631.35      621.14    105.65 o 
  13   1  12        2.55       30.47     37.35 o 
  14   1  12      112.73      215.96     49.84 o 
 -15   2  12      104.74      121.33     49.35 o 
 -14   2  12      273.23      300.20     74.81 o 
 -13   2  12      128.66      244.89     69.52 o 
 -12   2  12      655.38      766.01     83.09 o 
 -11   2  12      571.21      499.76     68.71 o 
 -10   2  12     2041.55     2396.26    184.66 o 
  -9   2  12      352.82      344.41     52.47 o 
  -8   2  12      411.81      320.16     47.40 o 
  -7   2  12     2388.39     2475.33    137.40 o 
  -6   2  12       98.81       27.69     49.63 o 
  -5   2  12    10420.70    11383.12    255.29 o 
  -4   2  12        3.35       -0.25     16.05 o 
  -3   2  12     1053.97     1214.07     71.16 o 
  -2   2  12    11100.38    11800.01    191.37 o 
  -1   2  12       22.92       83.20     15.96 o 
   0   2  12      348.25      204.11     20.17 o 
   1   2  12      521.82      419.89     18.50 o 
   2   2  12       16.53        5.64      6.99 o 
   3   2  12     5212.35     5293.34     90.03 o 
   4   2  12      443.89      498.10     32.31 o 
   5   2  12      178.61      205.37     21.23 o 
   6   2  12     4708.91     5070.44     98.43 o 
   7   2  12      915.67      997.70     58.10 o 
   8   2  12     1207.30     1196.74     48.98 o 
   9   2  12     1430.10     1637.74    100.19 o 
  10   2  12      240.94      290.71     38.23 o 
  11   2  12      269.64      246.19     77.91 o 
  12   2  12      291.35      214.16     91.60 o 
  13   2  12       65.36       26.82     34.79 o 
 -15   3  12       49.97       56.56     44.18 o 
 -14   3  12        0.23       35.09     41.67 o 
 -13   3  12      426.66      490.83     94.15 o 
 -12   3  12        0.41        4.45     32.66 o 
 -11   3  12      163.15      126.42     42.12 o 
 -10   3  12        8.50       10.16     46.71 o 
  -9   3  12      358.21      288.87     48.06 o 
  -8   3  12     3962.43     4431.63    147.47 o 
  -7   3  12     2606.37     2569.55    138.67 o 
  -6   3  12       17.03      -22.75     15.17 o 
  -5   3  12      751.90      757.48     34.33 o 
  -4   3  12     1924.22     1766.67     52.38 o 
  -3   3  12       17.75       13.11     11.88 o 
  -2   3  12      950.06      842.31     60.57 o 
  -1   3  12     2007.62     2313.58     58.05 o 
   0   3  12     5261.98     6054.83    100.83 o 
   1   3  12     7677.92     8176.80    109.26 o 
   2   3  12       68.61       98.29     19.67 o 
   3   3  12      229.25      217.65     23.90 o 
   4   3  12     1634.92     1424.10     53.84 o 
   5   3  12        4.45        8.97     16.04 o 
   6   3  12     1070.20     1131.31     45.14 o 
   7   3  12      288.68      266.36     27.15 o 
   8   3  12        1.04       14.80     14.93 o 
   9   3  12      435.19      398.29     34.45 o 
  10   3  12      110.43      144.51     30.03 o 
  11   3  12       67.68       60.09     25.91 o 
  12   3  12       91.53       78.28     35.82 o 
  13   3  12       24.54      139.77     54.74 o 
 -15   4  12       22.95       63.44     51.51 o 
 -14   4  12       15.18       16.82     42.54 o 
 -13   4  12        5.43        0.28     40.33 o 
 -12   4  12       14.14       -9.18     29.36 o 
 -11   4  12        2.83       -9.82     38.50 o 
 -10   4  12      123.19       48.61     36.68 o 
  -9   4  12      159.48      122.57     34.19 o 
  -8   4  12        0.46      -16.93     17.36 o 
  -7   4  12       65.86       78.34     26.31 o 
  -6   4  12       15.90       25.76     21.15 o 
  -5   4  12      131.88       80.20     23.17 o 
  -4   4  12      751.13      561.37     39.76 o 
  -3   4  12       35.61       82.98     14.76 o 
  -2   4  12     1941.44     2007.06     51.50 o 
  -1   4  12     2143.71     2820.96     62.00 o 
   0   4  12     2379.32     2206.39     51.99 o 
   1   4  12      268.10      286.80     28.02 o 
   2   4  12       25.46       26.91     14.18 o 
   3   4  12        8.60       13.02     14.31 o 
   4   4  12       50.69       75.82     20.88 o 
   5   4  12        1.67        1.31     15.40 o 
   6   4  12      216.86      160.23     22.26 o 
   7   4  12      363.28      318.47     30.44 o 
   8   4  12        9.64      -16.69     14.27 o 
   9   4  12        6.67      -14.90     15.62 o 
  10   4  12       18.10       29.56     20.21 o 
  11   4  12        1.27       43.12     26.40 o 
  12   4  12       29.87       13.13     31.03 o 
  13   4  12        1.53      -49.63     33.57 o 
 -14   5  12       29.61       34.80     40.82 o 
 -13   5  12      121.01      108.76     45.19 o 
 -12   5  12       63.94       56.64     38.27 o 
 -11   5  12      318.75      297.33     56.19 o 
 -10   5  12       38.32       40.99     29.72 o 
  -9   5  12       58.19       34.91     23.70 o 
  -8   5  12      186.42      152.77     35.74 o 
  -7   5  12      514.29      481.94     52.38 o 
  -6   5  12       42.68       25.71     20.97 o 
  -5   5  12      258.85      262.86     37.01 o 
  -4   5  12     1679.69     1676.00     61.54 o 
  -3   5  12     1054.91     1018.00     37.05 o 
  -2   5  12     1193.83     1130.28     56.86 o 
  -1   5  12      114.27      116.37     15.58 o 
   0   5  12     8716.01     9891.75    271.18 o 
   1   5  12     3741.59     3856.63     98.46 o 
   2   5  12     1773.36     1716.56     70.86 o 
   3   5  12       17.26       -3.05     15.03 o 
   4   5  12       39.20       53.80     21.20 o 
   5   5  12       92.19       60.63     21.06 o 
   6   5  12     1821.63     2072.16     74.84 o 
   7   5  12        8.54       37.68     16.88 o 
   8   5  12       26.34       25.34     17.93 o 
   9   5  12      443.05      481.29     39.46 o 
  10   5  12      147.44      161.03     28.06 o 
  11   5  12        0.04       -2.06     25.77 o 
  12   5  12       33.08       63.38     36.25 o 
  13   5  12        1.40       10.25     33.47 o 
 -14   6  12       53.21       72.46     46.34 o 
 -13   6  12        0.09       54.46     40.58 o 
 -12   6  12        0.08        9.87     35.21 o 
 -11   6  12       78.23       40.14     47.81 o 
 -10   6  12      281.88      306.19     71.16 o 
  -9   6  12        1.69      -10.96     22.19 o 
  -8   6  12        3.72      -11.70     20.86 o 
  -7   6  12      498.95      582.54     46.38 o 
  -6   6  12      166.12      202.97     37.87 o 
  -5   6  12     1715.27     1714.55     67.23 o 
  -4   6  12       39.93        4.93     13.65 o 
  -3   6  12      183.07      180.77     23.78 o 
  -2   6  12     3832.30     3778.63     78.33 o 
  -1   6  12       27.26       58.54     17.02 o 
   0   6  12       26.24       21.77     21.65 o 
   1   6  12     1100.77     1180.80     52.61 o 
   2   6  12        0.02      -10.75     14.49 o 
   3   6  12      749.90      795.58     48.78 o 
   4   6  12        4.47       -2.39     15.83 o 
   5   6  12       22.87       19.63     18.93 o 
   6   6  12      393.39      319.05     42.77 o 
   7   6  12      105.47       82.77     25.09 o 
   8   6  12      398.31      308.56     33.55 o 
   9   6  12       13.97       34.85     20.32 o 
  10   6  12        0.71       13.11     22.95 o 
  11   6  12      111.29      101.76     31.01 o 
  12   6  12       42.41       61.19     28.51 o 
 -13   7  12        8.35      -14.94     36.90 o 
 -12   7  12       10.79        8.02     62.77 o 
 -11   7  12       27.89       27.71     25.35 o 
 -10   7  12      468.17      479.59     51.35 o 
  -9   7  12      179.24      172.13     33.24 o 
  -8   7  12      264.40      263.85     37.26 o 
  -7   7  12      532.76      472.17     38.52 o 
  -6   7  12       44.97       30.87     16.25 o 
  -5   7  12      118.68       89.50     28.65 o 
  -4   7  12       93.45       48.51     15.70 o 
  -3   7  12      510.20      432.91     35.69 o 
  -2   7  12      317.70      219.67     64.96 o 
  -1   7  12     1705.76     1778.03     63.69 o 
   0   7  12      532.36      498.12     44.12 o 
   1   7  12      495.70      493.57     43.05 o 
   2   7  12     1537.99     1372.35     61.24 o 
   3   7  12        5.81       26.18     18.86 o 
   4   7  12      126.81       81.31     24.17 o 
   5   7  12       28.22       29.40     21.40 o 
   6   7  12       16.18       40.09     25.45 o 
   7   7  12      535.23      508.90     48.30 o 
   8   7  12       18.27       10.89     18.86 o 
   9   7  12       28.02       54.73     22.06 o 
  10   7  12      120.87      143.00     45.62 o 
  11   7  12        9.40       12.01     33.25 o 
 -13   8  12        9.78      -11.41     70.98 o 
 -12   8  12      139.75      231.00     53.93 o 
 -11   8  12        0.02       16.78     24.33 o 
 -10   8  12       20.85        3.51     21.81 o 
  -9   8  12      806.63      819.83     82.79 o 
  -8   8  12        0.96       13.28     17.21 o 
  -7   8  12      264.86      256.65     31.38 o 
  -6   8  12       14.60       -3.75     14.54 o 
  -5   8  12      191.65      168.34     24.31 o 
  -4   8  12     1721.02     1956.09     73.41 o 
  -3   8  12     3324.84     3494.55    173.89 o 
  -2   8  12       63.94       89.35     29.56 o 
  -1   8  12       44.93       51.34     26.60 o 
   0   8  12      474.09      520.50     57.66 o 
   1   8  12     2550.00     2684.73    243.05 o 
   2   8  12      615.53      654.41    101.82 o 
   3   8  12        1.05      -17.43     44.52 o 
   4   8  12     1518.02     1525.02     68.59 o 
   5   8  12      869.81      884.62     83.02 o 
   6   8  12      169.89      150.61     41.24 o 
   7   8  12        5.23       60.90     29.10 o 
   8   8  12      492.26      414.09     59.09 o 
   9   8  12       32.47       25.20     29.80 o 
  10   8  12       94.76       65.39     37.00 o 
  11   8  12        1.09       21.60     31.40 o 
 -12   9  12       35.74       -8.35     55.21 o 
 -11   9  12      288.07      258.15     35.80 o 
 -10   9  12      161.87      166.49     31.25 o 
  -9   9  12      144.49       98.74     24.86 o 
  -8   9  12      352.01      366.15     38.41 o 
  -7   9  12        7.11       -0.67     16.18 o 
  -6   9  12      513.14      709.94     61.88 o 
  -5   9  12       79.84       67.29     22.52 o 
  -4   9  12      201.11      142.31     40.87 o 
  -3   9  12        3.66       -6.68     23.15 o 
  -2   9  12       25.68       27.88     29.56 o 
  -1   9  12      816.16      997.77    120.61 o 
   0   9  12        2.38      -14.46     22.32 o 
   1   9  12      542.33      606.46     64.34 o 
   2   9  12     2571.98     2638.54    116.49 o 
   3   9  12      147.23      138.48     34.65 o 
   4   9  12     1223.74     1254.68    115.50 o 
   5   9  12       86.57       62.00     31.92 o 
   6   9  12       94.03      159.14     40.83 o 
   7   9  12      373.12      472.53     62.95 o 
   8   9  12       29.10       70.33     38.17 o 
   9   9  12       65.78       51.37     34.39 o 
  10   9  12        0.67      -37.55     25.03 o 
 -11  10  12       59.40       84.94     25.76 o 
 -10  10  12      483.51      476.17     45.56 o 
  -9  10  12        7.34       14.16     19.28 o 
  -8  10  12        0.09       14.27     19.89 o 
  -7  10  12       99.42       87.64     28.05 o 
  -6  10  12      291.58      293.63     38.84 o 
  -5  10  12      530.38      522.64     62.37 o 
  -4  10  12      115.32       78.86     29.09 o 
  -3  10  12        3.71      -14.71     22.91 o 
  -2  10  12      971.18      905.43     77.91 o 
  -1  10  12       17.06       52.67     30.55 o 
   0  10  12      307.74      385.85     56.38 o 
   1  10  12      105.18       88.66     50.91 o 
   2  10  12       40.85       27.05     27.32 o 
   3  10  12     1840.59     1971.81    183.93 o 
   4  10  12      107.77       77.70     32.32 o 
   5  10  12      280.10      340.06     56.73 o 
   6  10  12      681.46      700.81     74.47 o 
   7  10  12       14.81       37.39     32.95 o 
   8  10  12      257.31      317.11     57.54 o 
   9  10  12        1.76      -21.98     30.06 o 
  -9  11  12       12.82        5.59     23.38 o 
  -8  11  12      293.02      332.52     44.45 o 
  -7  11  12       56.36       40.41     70.98 o 
  -6  11  12        8.93       21.73     25.65 o 
  -5  11  12      266.34      261.52     48.18 o 
  -4  11  12       24.76      -27.62     24.73 o 
  -3  11  12      102.31      139.50     81.74 o 
  -2  11  12       32.40      -10.48     24.26 o 
  -1  11  12        1.45       33.71     37.77 o 
   0  11  12      467.52      622.40     69.72 o 
   1  11  12      195.22      245.96     48.46 o 
   2  11  12      119.12      160.56     81.20 o 
   3  11  12      240.52      268.85     49.80 o 
   4  11  12      329.28      372.65     76.64 o 
   5  11  12      112.24      125.77     40.97 o 
   6  11  12      213.04      287.09     53.41 o 
   7  11  12        0.16       -3.41     29.16 o 
  -7  12  12       20.34      -11.26     27.34 o 
  -6  12  12       75.04       47.77     30.86 o 
  -5  12  12       10.32      -34.91     23.27 o 
  -4  12  12      133.75      162.52     68.42 o 
  -3  12  12       19.22       11.18     25.85 o 
  -2  12  12       48.67       75.75     33.54 o 
  -1  12  12        0.86       19.59     38.68 o 
   0  12  12        0.68      -31.30     20.87 o 
   1  12  12       95.34      106.13     36.45 o 
   2  12  12       77.91       90.96     36.74 o 
   3  12  12        1.71       36.86     29.56 o 
   4  12  12       60.96       82.14     32.31 o 
   5  12  12        0.90       22.03     36.31 o 
   6  12  12        2.38      -16.21     27.01 o 
  -5  13  12       38.95       -4.51     29.54 o 
  -4  13  12        1.08      -15.03     71.89 o 
  -3  13  12       17.69        0.16     28.42 o 
  -2  13  12       39.45        2.35     27.65 o 
  -1  13  12       56.51       83.09     33.03 o 
   0  13  12        4.44       49.53     29.88 o 
   1  13  12      194.09      169.71     61.31 o 
   2  13  12       81.05      110.76     63.50 o 
   3  13  12       14.99       10.49     33.21 o 
 -15   1  13        0.93      -40.15     36.10 o 
 -14   1  13        3.69      -24.27     46.53 o 
 -13   1  13      148.43      186.42     51.27 o 
 -12   1  13       11.09       -0.24     38.01 o 
 -11   1  13        9.77       16.07     34.79 o 
 -10   1  13       11.28        8.97     29.04 o 
  -9   1  13       13.55       34.42     27.95 o 
  -8   1  13     1897.03     1951.96     96.12 o 
  -7   1  13     1966.39     2079.09     94.44 o 
  -6   1  13      304.29      330.63     40.64 o 
  -5   1  13     1258.50     1416.59     68.51 o 
  -4   1  13      185.94      221.14     31.74 o 
  -3   1  13     1780.54     1799.29     70.43 o 
  -2   1  13     7742.72     8355.35    183.50 o 
  -1   1  13     1148.71     1530.59     48.98 o 
   0   1  13     1030.93      678.84     24.51 o 
   1   1  13     9923.52    11084.77    142.34 o 
   2   1  13     1086.23     1386.31     33.95 o 
   3   1  13        1.25       17.76      7.79 o 
   4   1  13      157.37      170.81     15.76 o 
   5   1  13       66.00       65.15     14.84 o 
   6   1  13     3624.49     3818.70     93.46 o 
   7   1  13      142.31       75.43     21.41 o 
   8   1  13       14.94      -21.47     18.82 o 
   9   1  13      178.94      178.82     39.08 o 
  10   1  13      146.82       63.65     33.41 o 
  11   1  13       74.64      137.01     40.90 o 
  12   1  13        1.91       69.97     37.65 o 
  13   1  13        6.72       -5.76     32.32 o 
 -15   2  13       35.33       34.34     41.62 o 
 -14   2  13        0.20      -23.28     36.49 o 
 -13   2  13      442.52      483.04     75.42 o 
 -12   2  13        0.18       19.75     36.86 o 
 -11   2  13       38.15       34.33     34.76 o 
 -10   2  13       44.26       69.48     49.63 o 
  -9   2  13       73.76       38.37     31.99 o 
  -8   2  13      573.98      606.78     81.74 o 
  -7   2  13      120.34      138.64     32.10 o 
  -6   2  13      197.04      186.27     33.41 o 
  -5   2  13     3888.18     4050.15    125.80 o 
  -4   2  13      151.63      130.34     27.73 o 
  -3   2  13      245.27      198.36     29.03 o 
  -2   2  13     3159.11     2792.29     69.12 o 
  -1   2  13     2349.62     2510.68     56.86 o 
   0   2  13     3024.03     2732.44     77.59 o 
   1   2  13     2665.71     2958.17     65.14 o 
   2   2  13      497.00      500.08     44.40 o 
   3   2  13     1017.40      747.43     37.87 o 
   4   2  13      701.10      657.48     35.92 o 
   5   2  13      676.31      674.90     42.31 o 
   6   2  13      183.11      142.24     20.75 o 
   7   2  13      235.90      235.43     38.15 o 
   8   2  13      349.33      396.44     38.65 o 
   9   2  13      248.86      272.74     35.37 o 
  10   2  13      203.25      199.95     43.23 o 
  11   2  13       98.38      106.31     37.77 o 
  12   2  13      128.08      175.93     55.29 o 
  13   2  13        9.75      -47.03     31.35 o 
 -15   3  13       10.78      -28.69     34.98 o 
 -14   3  13      103.86      130.22     49.36 o 
 -13   3  13        0.18        7.56     36.09 o 
 -12   3  13       26.98       19.16     36.64 o 
 -11   3  13       10.21       27.15     30.82 o 
 -10   3  13       55.67       80.85     32.84 o 
  -9   3  13      912.06      844.75    137.21 o 
  -8   3  13        0.50       35.52     42.15 o 
  -7   3  13     1242.59     1279.44     72.89 o 
  -6   3  13      301.86      239.43     37.25 o 
  -5   3  13     1640.21     1580.00    147.98 o 
  -4   3  13      169.39      155.61     19.83 o 
  -3   3  13     2073.88     1952.85     57.28 o 
  -2   3  13      313.38      318.73     27.43 o 
  -1   3  13     1942.17     2145.91     53.48 o 
   0   3  13     5728.22     5638.64     98.07 o 
   1   3  13      123.06      128.89     14.74 o 
   2   3  13        3.64       15.92     12.76 o 
   3   3  13     3375.56     3668.40     91.56 o 
   4   3  13       68.48      104.69     20.51 o 
   5   3  13      906.93      947.96     41.27 o 
   6   3  13      133.70      104.93     20.36 o 
   7   3  13        1.90       -5.42     13.36 o 
   8   3  13      507.83      533.22     36.95 o 
   9   3  13       75.20       70.30     24.53 o 
  10   3  13      105.18       94.96     27.20 o 
  11   3  13      135.12      127.53     38.96 o 
  12   3  13        1.70       14.53     33.26 o 
  13   3  13       43.32       32.48     47.81 o 
 -15   4  13      132.25      195.50     56.14 o 
 -14   4  13       61.29       84.88     46.37 o 
 -13   4  13       32.21       34.01     49.27 o 
 -12   4  13      455.87      405.74     63.69 o 
 -11   4  13      956.82     1017.71     90.14 o 
 -10   4  13      260.21      253.15     49.30 o 
  -9   4  13       52.18       32.68     26.22 o 
  -8   4  13      473.57      623.05     60.84 o 
  -7   4  13      255.28      220.17     37.53 o 
  -6   4  13     2438.93     2580.57    111.12 o 
  -5   4  13        9.56       46.74     19.38 o 
  -4   4  13      486.41      440.58     28.51 o 
  -3   4  13    11475.01    12499.74    184.21 o 
  -2   4  13      112.69       73.35     13.84 o 
  -1   4  13     4660.25     5194.81    102.98 o 
   0   4  13       27.58       59.81     16.84 o 
   1   4  13      224.91      216.94     33.68 o 
   2   4  13     2767.44     3011.32    109.21 o 
   3   4  13     1058.48     1121.77     73.53 o 
   4   4  13      120.72       93.86     21.93 o 
   5   4  13      780.70      875.03     54.52 o 
   6   4  13      216.09      152.91     34.82 o 
   7   4  13      564.13      489.94     36.36 o 
   8   4  13        0.33      -15.71     14.82 o 
   9   4  13       52.01       60.16     21.73 o 
  10   4  13      465.86      563.24     50.43 o 
  11   4  13      871.15      947.98     64.05 o 
  12   4  13       23.00       42.24     38.40 o 
  13   4  13        0.30       51.82     46.35 o 
 -14   5  13       78.36       94.64     90.32 o 
 -13   5  13        1.87       31.15     40.97 o 
 -12   5  13       27.91        8.44     35.49 o 
 -11   5  13      408.79      399.37     64.41 o 
 -10   5  13       15.96       39.49     29.13 o 
  -9   5  13      495.08      481.31     81.38 o 
  -8   5  13      435.41      413.01     52.75 o 
  -7   5  13      881.39      763.64     62.95 o 
  -6   5  13      827.75      627.94     55.18 o 
  -5   5  13     1110.43     1069.57    108.20 o 
  -4   5  13      876.84      635.12     50.11 o 
  -3   5  13      374.80      340.78     24.64 o 
  -2   5  13      126.27       84.91     14.43 o 
  -1   5  13      981.27      870.84     45.90 o 
   0   5  13     2476.89     2604.86     78.73 o 
   1   5  13      669.47      741.36     44.25 o 
   2   5  13      346.35      264.46     30.32 o 
   3   5  13     2597.44     2649.46     82.99 o 
   4   5  13      895.16     1021.55     55.16 o 
   5   5  13     2480.69     2707.98     86.34 o 
   6   5  13       53.80       23.58     36.52 o 
   7   5  13        0.03       -6.59     15.26 o 
   8   5  13      540.03      524.93     39.50 o 
   9   5  13       11.16      -15.73     18.17 o 
  10   5  13      173.37      169.59     29.09 o 
  11   5  13      254.95      251.53     38.98 o 
  12   5  13       13.86       44.20     35.11 o 
 -14   6  13       40.40       92.13     66.42 o 
 -13   6  13      229.39      311.03     69.15 o 
 -12   6  13        0.80       57.19     39.61 o 
 -11   6  13        4.09      -40.51     30.65 o 
 -10   6  13      514.91      589.19     66.96 o 
  -9   6  13      319.25      320.62     49.16 o 
  -8   6  13       54.40       65.79     30.08 o 
  -7   6  13      839.34      882.05     67.35 o 
  -6   6  13     1716.67     1691.21     83.69 o 
  -5   6  13     2181.09     2193.32     80.67 o 
  -4   6  13      333.56      312.25     32.71 o 
  -3   6  13     1150.63     1195.96     53.12 o 
  -2   6  13     5063.99     5305.09    119.73 o 
  -1   6  13     5271.86     5468.53    124.59 o 
   0   6  13     1869.71     1849.94     66.60 o 
   1   6  13      181.10      126.00     23.56 o 
   2   6  13      157.35      132.58     25.21 o 
   3   6  13     1609.01     1789.15     69.09 o 
   4   6  13      275.70      255.67     33.59 o 
   5   6  13      132.31      142.85     27.67 o 
   6   6  13       14.82       14.10     18.94 o 
   7   6  13      754.05      875.67     64.99 o 
   8   6  13      177.24      192.86     28.04 o 
   9   6  13      619.86      734.34     47.97 o 
  10   6  13       29.05       34.50     21.06 o 
  11   6  13        0.08       11.34     25.45 o 
  12   6  13      346.81      419.12    106.93 o 
 -13   7  13       31.81       23.84     41.42 o 
 -12   7  13        0.42      -39.23     30.84 o 
 -11   7  13      261.65      219.37     47.35 o 
 -10   7  13       26.76        8.91     32.24 o 
  -9   7  13       34.19      -14.72     29.01 o 
  -8   7  13      913.96      882.43    115.87 o 
  -7   7  13      519.99      404.58     62.99 o 
  -6   7  13      105.42       62.10     21.41 o 
  -5   7  13       96.75      101.55     23.62 o 
  -4   7  13      112.08       94.02     24.55 o 
  -3   7  13      242.05      198.50     58.75 o 
  -2   7  13     1573.26     1616.39     83.45 o 
  -1   7  13      798.07      760.03     54.76 o 
   0   7  13      294.87      259.30     30.47 o 
   1   7  13     2799.43     3016.59     92.66 o 
   2   7  13      124.80      136.70     26.72 o 
   3   7  13      715.46      691.66     49.67 o 
   4   7  13       17.80        1.53     23.41 o 
   5   7  13      155.15      133.72     28.56 o 
   6   7  13      176.67      162.10     37.18 o 
   7   7  13      156.79      195.25     32.97 o 
   8   7  13        5.24        4.09     18.81 o 
   9   7  13      122.95      141.33     28.33 o 
  10   7  13        4.14       11.49     26.71 o 
  11   7  13      152.25      195.09     46.63 o 
 -12   8  13       68.58      123.35     60.94 o 
 -11   8  13       63.10      113.91     39.10 o 
 -10   8  13       12.01       27.52     24.78 o 
  -9   8  13       40.65       37.04     21.59 o 
  -8   8  13        9.13       -1.56     16.99 o 
  -7   8  13        0.11       -8.23     14.93 o 
  -6   8  13      128.82       99.98     22.47 o 
  -5   8  13       34.94       28.21     20.92 o 
  -4   8  13       54.79       60.04     26.83 o 
  -3   8  13      284.42      262.06     45.38 o 
  -2   8  13     1128.08     1097.77     78.43 o 
  -1   8  13      464.03      397.41     82.29 o 
   0   8  13      495.59      554.22     60.74 o 
   1   8  13       76.06       74.44     27.26 o 
   2   8  13       78.20       70.15     23.99 o 
   3   8  13      177.44      178.13     32.99 o 
   4   8  13      103.04       66.63     24.20 o 
   5   8  13        4.22      -16.60     18.75 o 
   6   8  13        5.54      -30.56     20.37 o 
   7   8  13        0.37      -28.34     20.95 o 
   8   8  13       43.97      -11.57     26.96 o 
   9   8  13       34.62       29.64     30.33 o 
  10   8  13       14.71       27.02     31.57 o 
 -11   9  13        0.65       48.81     24.07 o 
 -10   9  13        1.84        4.60     18.99 o 
  -9   9  13      112.26       60.74     23.16 o 
  -8   9  13      310.54      319.61     36.36 o 
  -7   9  13       26.67       14.96     20.71 o 
  -6   9  13        7.92      -18.96     17.14 o 
  -5   9  13      102.15      140.47     36.99 o 
  -4   9  13      151.23      165.19     43.06 o 
  -3   9  13      408.47      398.36     81.38 o 
  -2   9  13      478.14      548.58    119.88 o 
  -1   9  13       17.09       43.69     27.15 o 
   0   9  13      642.22      649.99     67.37 o 
   1   9  13     1063.36     1117.47    166.77 o 
   2   9  13       51.38       75.76     31.43 o 
   3   9  13       16.92       34.80     27.28 o 
   4   9  13        1.94        6.19     26.63 o 
   5   9  13      144.65      204.58     46.53 o 
   6   9  13      215.60      212.84     91.60 o 
   7   9  13      116.10       90.50     53.46 o 
   8   9  13        3.70        1.29     26.76 o 
   9   9  13       33.27       -7.76     28.76 o 
 -10  10  13      157.35      129.06     29.11 o 
  -9  10  13        5.76       13.58     19.60 o 
  -8  10  13       92.71       51.42     46.28 o 
  -7  10  13       30.07       18.85     24.72 o 
  -6  10  13        2.66       -5.33     23.67 o 
  -5  10  13      479.47      378.00     78.10 o 
  -4  10  13      168.24      278.77     81.02 o 
  -3  10  13       91.72       35.23     38.68 o 
  -2  10  13       30.51       27.71     26.65 o 
  -1  10  13      109.75       92.78     33.42 o 
   0  10  13       15.27       12.92     30.29 o 
   1  10  13      117.14       88.56     31.48 o 
   2  10  13        0.28      -17.78     22.26 o 
   3  10  13      175.24      172.99     39.36 o 
   4  10  13      389.41      495.00     65.53 o 
   5  10  13       14.73      -28.03     28.81 o 
   6  10  13        0.09       63.39     32.64 o 
   7  10  13        0.50       -4.81     29.70 o 
   8  10  13        1.36      -17.32     30.60 o 
  -9  11  13      156.00      203.50     38.31 o 
  -8  11  13       35.82       16.96     29.92 o 
  -7  11  13       76.53       72.06     53.65 o 
  -6  11  13        2.49        6.85     26.56 o 
  -5  11  13       35.82        9.18     31.57 o 
  -4  11  13      283.34      248.10     48.78 o 
  -3  11  13      183.85      168.72     42.76 o 
  -2  11  13       84.14       65.70     30.67 o 
  -1  11  13       10.47       60.07     29.72 o 
   0  11  13      342.87      408.26     59.61 o 
   1  11  13       27.85       32.88     26.01 o 
   2  11  13       42.61       71.72     34.69 o 
   3  11  13      125.51      114.64     38.45 o 
   4  11  13       33.41       64.08     28.21 o 
   5  11  13       83.19       92.59     36.36 o 
   6  11  13        1.40        8.97     28.99 o 
   7  11  13       10.02       25.46     33.21 o 
  -7  12  13       61.20       55.43     47.44 o 
  -6  12  13      230.76      332.68     58.03 o 
  -5  12  13       14.74        9.94     27.47 o 
  -4  12  13       41.47       78.73     34.13 o 
  -3  12  13      428.45      537.20     68.33 o 
  -2  12  13       18.81       29.62     41.24 o 
  -1  12  13      149.20      183.71     45.41 o 
   0  12  13      136.98      169.43     56.20 o 
   1  12  13        3.25       17.33     32.18 o 
   2  12  13      209.19      303.08     79.01 o 
   3  12  13       31.91       48.00     29.10 o 
   4  12  13        0.16       22.66     28.26 o 
   5  12  13       67.20       55.47     49.63 o 
  -4  13  13      153.10      246.30     53.65 o 
  -3  13  13       35.13       21.08     33.03 o 
  -2  13  13      134.49      139.78     42.53 o 
  -1  13  13      201.86      195.72     44.35 o 
   0  13  13       35.54       65.58     33.28 o 
   1  13  13       69.91      113.55     52.55 o 
   2  13  13       10.38       18.36     31.00 o 
 -15   0  14       79.43       93.42     71.89 o 
 -14   0  14      643.47      923.64    142.69 o 
 -13   0  14       84.84      120.79     70.43 o 
 -12   0  14       31.65      -12.04     51.82 o 
 -11   0  14     4809.51     6021.75    298.51 o 
 -10   0  14       52.00       37.95     49.63 o 
  -9   0  14     2431.10     2961.43    180.64 o 
  -8   0  14      977.32     1159.03    112.03 o 
  -7   0  14     1587.40     1405.72    112.03 o 
  -6   0  14     6770.31     7273.47    271.87 o 
  -5   0  14     1821.87     2034.13    120.06 o 
  -4   0  14      685.61      631.70     64.23 o 
  -3   0  14     3993.53     4063.16    164.95 o 
  -2   0  14     8069.23     8201.13    261.29 o 
  -1   0  14     6998.50     6754.54    220.05 o 
   0   0  14     1642.65     2107.28    137.03 o 
   1   0  14     4290.70     4371.31    112.77 o 
   2   0  14     6645.06     5890.89    115.01 o 
   3   0  14    13345.14    14240.58    229.87 o 
   4   0  14      466.47      449.75     46.35 o 
   5   0  14      166.53      130.56     23.90 o 
   6   0  14     6770.44     8458.77    291.58 o 
   7   0  14     3430.53     3612.10    175.90 o 
   8   0  14     4215.77     4796.31    212.76 o 
   9   0  14       78.54       28.46     41.60 o 
  10   0  14        5.77       48.90     40.87 o 
  11   0  14      455.76      534.63     93.06 o 
  12   0  14       38.90      -23.72     41.60 o 
  13   0  14      150.99      203.27     71.89 o 
 -15   1  14       86.05       94.03     61.86 o 
 -14   1  14       73.39       60.87     43.09 o 
 -13   1  14      119.30       69.68     46.12 o 
 -12   1  14      995.98     1023.72     98.95 o 
 -11   1  14       17.94       -2.20     64.78 o 
 -10   1  14      434.93      379.41     59.03 o 
  -9   1  14     1161.46     1284.90     90.23 o 
  -8   1  14     1124.22     1063.75    140.32 o 
  -7   1  14     1430.44     1550.00     82.91 o 
  -6   1  14     1603.65     1572.46    150.35 o 
  -5   1  14      967.77      948.11     59.96 o 
  -4   1  14      421.83      417.37     40.72 o 
  -3   1  14     1840.66     1707.23     69.89 o 
  -2   1  14      730.31      593.35     40.27 o 
  -1   1  14       57.11       78.07     15.90 o 
   0   1  14     4350.01     4116.19     69.70 o 
   1   1  14       77.64       65.87     11.55 o 
   2   1  14    11692.90    13008.48    163.93 o 
   3   1  14      886.87      822.89     38.28 o 
   4   1  14     1578.25     1562.09     46.97 o 
   5   1  14     4665.69     4792.07     93.28 o 
   6   1  14      204.67      174.77     25.71 o 
   7   1  14     3007.15     3297.96    102.11 o 
   8   1  14      290.71      183.47     37.06 o 
   9   1  14      974.33     1192.08     80.36 o 
  10   1  14       84.90       73.02     45.98 o 
  11   1  14      117.07      131.74     42.58 o 
  12   1  14      191.60      119.43     59.48 o 
  13   1  14      103.55      109.42     43.48 o 
 -15   2  14       17.00      -22.71     38.99 o 
 -14   2  14       35.40        0.00     37.02 o 
 -13   2  14      277.53      302.69     65.39 o 
 -12   2  14      610.14      693.71     82.59 o 
 -11   2  14      223.45      188.58     48.35 o 
 -10   2  14       17.53       -7.03     28.99 o 
  -9   2  14       37.70       37.86     28.63 o 
  -8   2  14        8.22        1.03     22.62 o 
  -7   2  14      169.51      133.39     31.30 o 
  -6   2  14      319.71      377.54     57.66 o 
  -5   2  14      745.49      819.30     57.26 o 
  -4   2  14     2827.86     2704.27     96.51 o 
  -3   2  14      259.28      208.08     33.76 o 
  -2   2  14      121.97      102.37     15.70 o 
  -1   2  14      529.85      639.72     37.66 o 
   0   2  14       41.38       36.19      9.47 o 
   1   2  14     2862.80     2813.02     53.26 o 
   2   2  14     1194.48     1171.11     37.01 o 
   3   2  14      332.31      352.06     30.00 o 
   4   2  14      872.52      882.21     37.92 o 
   5   2  14      104.34      128.14     19.26 o 
   6   2  14      193.94      168.18     22.60 o 
   7   2  14        1.56        2.39     17.77 o 
   8   2  14       22.55       15.86     19.03 o 
   9   2  14      300.92      335.66     51.35 o 
  10   2  14      164.13      180.94     55.65 o 
  11   2  14       66.39       48.55     35.02 o 
  12   2  14      225.47      209.95     49.51 o 
  13   2  14        8.26       14.77     64.41 o 
 -15   3  14       58.60       47.42     45.74 o 
 -14   3  14       19.87        1.78     36.46 o 
 -13   3  14        2.18       21.47     40.71 o 
 -12   3  14       73.67      120.66     44.92 o 
 -11   3  14      309.90      200.39     50.04 o 
 -10   3  14       16.36       19.66     27.65 o 
  -9   3  14      571.81      569.28     65.85 o 
  -8   3  14        7.42       -1.22     21.29 o 
  -7   3  14      493.64      497.59     53.67 o 
  -6   3  14     1099.05     1197.04    120.43 o 
  -5   3  14      318.40      338.84     47.81 o 
  -4   3  14     1775.80     1696.17     54.56 o 
  -3   3  14     2974.55     3105.03     77.87 o 
  -2   3  14     4478.12     4610.77     89.05 o 
  -1   3  14     2042.97     1846.58     50.07 o 
   0   3  14     4184.11     4293.65     82.93 o 
   1   3  14     2159.74     2142.47     65.88 o 
   2   3  14      623.15      741.27     41.11 o 
   3   3  14       60.26       30.63     16.52 o 
   4   3  14     1228.19     1241.70     52.92 o 
   5   3  14       12.76        7.78     15.11 o 
   6   3  14       89.50       80.02     19.43 o 
   7   3  14      222.06      215.60     26.56 o 
   8   3  14      271.29      248.90     34.27 o 
   9   3  14       46.62       63.23     25.01 o 
  10   3  14       64.88      100.50     27.98 o 
  11   3  14       47.56       91.43     36.27 o 
  12   3  14      156.82      105.09     39.60 o 
 -14   4  14        1.70       -2.60     63.68 o 
 -13   4  14      110.24      172.46     51.16 o 
 -12   4  14        0.04       -4.16     32.75 o 
 -11   4  14      165.26      155.48     46.82 o 
 -10   4  14        0.62      -46.32     40.69 o 
  -9   4  14        1.92        6.63     23.58 o 
  -8   4  14        0.55      -16.52     22.26 o 
  -7   4  14      101.92       86.84     29.46 o 
  -6   4  14       92.07       85.55     27.34 o 
  -5   4  14      340.10      379.14     43.18 o 
  -4   4  14      722.28      605.60     49.82 o 
  -3   4  14      732.96      828.35     35.69 o 
  -2   4  14        1.04       14.80     10.56 o 
  -1   4  14       82.49       44.26     12.60 o 
   0   4  14       50.88       34.64     15.93 o 
   1   4  14       20.08       10.37     14.16 o 
   2   4  14       77.38      117.70     23.95 o 
   3   4  14       11.47       31.13     16.46 o 
   4   4  14      409.73      480.95     44.22 o 
   5   4  14        9.14       27.52     18.27 o 
   6   4  14      227.14      199.69     25.83 o 
   7   4  14      291.94      200.96     27.05 o 
   8   4  14        1.24       17.77     17.23 o 
   9   4  14        0.25       16.38     21.66 o 
  10   4  14       29.52       50.54     28.08 o 
  11   4  14       61.65       64.84     29.30 o 
  12   4  14       15.63        3.60     31.62 o 
 -14   5  14       10.79        7.40     36.29 o 
 -13   5  14        1.96       -8.20     39.19 o 
 -12   5  14      196.69      183.91     50.60 o 
 -11   5  14      235.81      144.96     48.21 o 
 -10   5  14       45.30        6.86     27.61 o 
  -9   5  14      600.17      591.86     64.23 o 
  -8   5  14      164.19      134.46     36.00 o 
  -7   5  14      185.83      119.70     31.22 o 
  -6   5  14       54.71       87.79     27.89 o 
  -5   5  14       62.86       10.22     18.84 o 
  -4   5  14     1445.42     1514.50     61.33 o 
  -3   5  14     2191.55     2316.98     74.73 o 
  -2   5  14      779.00      737.69     57.94 o 
  -1   5  14     3063.17     3453.46     91.87 o 
   0   5  14      110.47       94.13     20.61 o 
   1   5  14       20.39       42.31     16.71 o 
   2   5  14       66.42       74.45     21.34 o 
   3   5  14      578.23      616.72     44.47 o 
   4   5  14       47.15       39.82     19.20 o 
   5   5  14      331.88      380.06     38.87 o 
   6   5  14        6.73       18.42     18.47 o 
   7   5  14      117.58       93.38     23.95 o 
   8   5  14      310.12      309.23     32.70 o 
   9   5  14        3.91       -5.28     19.49 o 
  10   5  14       34.22       37.26     25.09 o 
  11   5  14        6.83       -7.57     24.56 o 
  12   5  14        8.93       41.05     40.33 o 
 -13   6  14       56.30      176.57     96.16 o 
 -12   6  14      116.15      263.42     61.12 o 
 -11   6  14        3.48        7.30     43.43 o 
 -10   6  14        0.10       -9.11     27.09 o 
  -9   6  14      344.66      343.25     52.81 o 
  -8   6  14       23.35       -1.94     22.58 o 
  -7   6  14     1089.25     1038.36     73.91 o 
  -6   6  14      233.74      195.77     47.52 o 
  -5   6  14       68.76       82.31     21.69 o 
  -4   6  14     1128.64     1065.05     54.75 o 
  -3   6  14       71.68       68.75     19.56 o 
  -2   6  14      176.34      123.23     22.31 o 
  -1   6  14      140.76       66.79     22.36 o 
   0   6  14       87.85       71.64     24.49 o 
   1   6  14     2207.49     1962.47     72.46 o 
   2   6  14       38.49       14.41     21.55 o 
   3   6  14      192.95      138.56     33.18 o 
   4   6  14      527.63      508.85     44.36 o 
   5   6  14       16.07       50.21     21.14 o 
   6   6  14       18.64        6.36     18.34 o 
   7   6  14      311.84      256.75     59.39 o 
   8   6  14       72.91       44.00     21.79 o 
   9   6  14       72.54       38.70     22.24 o 
  10   6  14      195.37      185.52     31.16 o 
  11   6  14        7.87      -22.96     30.95 o 
 -13   7  14       83.39      151.89     50.23 o 
 -12   7  14      224.44      235.89     67.51 o 
 -11   7  14       36.76       40.74     30.95 o 
 -10   7  14      440.12      398.57     60.61 o 
  -9   7  14      198.09      236.13     45.02 o 
  -8   7  14      753.62      704.49     67.07 o 
  -7   7  14      177.35      163.98     31.61 o 
  -6   7  14      170.23      154.82     29.68 o 
  -5   7  14     1938.39     1926.10     75.08 o 
  -4   7  14      101.64      106.53     24.55 o 
  -3   7  14     2610.06     3178.08    147.62 o 
  -2   7  14      655.86      571.80     59.58 o 
  -1   7  14       45.94       44.68     19.48 o 
   0   7  14     3941.91     4697.62    119.62 o 
   1   7  14      868.19      727.64     50.23 o 
   2   7  14     1202.19     1322.05     62.69 o 
   3   7  14        1.51       12.28     18.23 o 
   4   7  14       54.83       71.06     23.98 o 
   5   7  14      879.67      999.20     60.10 o 
   6   7  14      247.64      276.32     38.52 o 
   7   7  14      305.28      267.14     39.37 o 
   8   7  14       68.28      120.45     27.12 o 
   9   7  14      368.09      471.37     42.72 o 
  10   7  14       88.19       65.22     29.49 o 
  11   7  14        3.61       19.38     27.24 o 
 -12   8  14        0.80       12.04     30.82 o 
 -11   8  14      428.60      453.53     64.62 o 
 -10   8  14        6.34       12.65     28.56 o 
  -9   8  14      338.11      366.54     46.62 o 
  -8   8  14       38.06       52.03     23.42 o 
  -7   8  14       33.69       56.27     22.81 o 
  -6   8  14     1470.61     1758.40     75.57 o 
  -5   8  14      122.48      114.28     33.93 o 
  -4   8  14      272.21      290.96     47.98 o 
  -3   8  14      807.89      778.91     69.46 o 
  -2   8  14     1228.54     1364.06    106.01 o 
  -1   8  14     2189.04     2354.45    109.56 o 
   0   8  14       30.33       17.94     19.80 o 
   1   8  14      503.48      449.56     43.39 o 
   2   8  14     1556.35     1875.64     77.29 o 
   3   8  14      403.94      414.04     50.62 o 
   4   8  14       25.03       20.41     20.58 o 
   5   8  14       11.56       14.31     22.69 o 
   6   8  14      419.86      435.51     48.41 o 
   7   8  14       69.56      106.51     31.24 o 
   8   8  14      527.87      572.94     55.74 o 
   9   8  14        2.45       20.41     28.89 o 
  10   8  14        0.11       41.27     34.67 o 
 -11   9  14        0.91      -26.64     37.68 o 
 -10   9  14       59.38       40.74     35.47 o 
  -9   9  14       22.11       65.82     27.19 o 
  -8   9  14      175.21      191.09     36.62 o 
  -7   9  14       29.58       42.49     23.41 o 
  -6   9  14        1.75       20.57     29.07 o 
  -5   9  14      130.22      163.31     42.58 o 
  -4   9  14       55.88       37.63     26.48 o 
  -3   9  14      213.48      220.58     45.10 o 
  -2   9  14       76.45       49.74     28.68 o 
  -1   9  14       13.61       26.30     26.70 o 
   0   9  14      628.64      744.63     71.74 o 
   1   9  14      350.75      362.39     54.96 o 
   2   9  14      246.70      163.42     53.28 o 
   3   9  14      303.52      327.56     54.37 o 
   4   9  14       47.99       44.30     30.81 o 
   5   9  14      170.78      189.37     45.36 o 
   6   9  14       25.56       35.23     29.27 o 
   7   9  14      133.32      120.32     41.13 o 
   8   9  14       23.61      -24.05     28.18 o 
   9   9  14        1.30      -51.73     34.49 o 
 -10  10  14       65.03       71.01     29.50 o 
  -9  10  14       18.37       74.68     27.33 o 
  -8  10  14       71.15       22.29     30.18 o 
  -7  10  14       33.13       42.01     28.64 o 
  -6  10  14       17.97       37.21     28.83 o 
  -5  10  14      243.63      212.95     44.73 o 
  -4  10  14      335.42      293.62     70.25 o 
  -3  10  14       13.28       13.11     25.25 o 
  -2  10  14       20.52        8.88     23.84 o 
  -1  10  14      130.48      100.27     37.41 o 
   0  10  14        0.06       18.81     34.12 o 
   1  10  14      336.48      215.67     43.76 o 
   2  10  14        0.08        0.87     23.47 o 
   3  10  14       15.63       35.44     36.49 o 
   4  10  14      295.70      177.02     45.09 o 
   5  10  14        5.12       -2.41     82.11 o 
   6  10  14       19.85      -25.03     27.48 o 
   7  10  14       28.23       20.63     32.46 o 
   8  10  14       15.00        8.03     29.62 o 
  -8  11  14       12.70       21.76     46.89 o 
  -7  11  14      149.49      260.44     51.61 o 
  -6  11  14       71.23       75.28     33.50 o 
  -5  11  14      132.39      142.32     42.71 o 
  -4  11  14       33.50       34.79     28.88 o 
  -3  11  14        1.11       -1.59     26.05 o 
  -2  11  14      389.43      519.79     76.82 o 
  -1  11  14      135.45      211.10     46.55 o 
   0  11  14       12.68       -9.55     25.18 o 
   1  11  14      340.35      302.12     62.40 o 
   2  11  14      122.53       99.53     36.25 o 
   3  11  14      170.60      167.90     39.98 o 
   4  11  14      138.65      144.88     42.02 o 
   5  11  14        7.48      -33.88     31.57 o 
   6  11  14        0.81       -2.74     29.10 o 
  -6  12  14      138.33      232.79     64.23 o 
  -5  12  14        0.40      -34.98     23.32 o 
  -4  12  14       50.70       25.94     26.39 o 
  -3  12  14       87.52      144.01     39.74 o 
  -2  12  14       25.19        7.57     31.29 o 
  -1  12  14       72.47      102.15     60.76 o 
   0  12  14        0.27        4.45     30.44 o 
   1  12  14       83.62       35.09     32.61 o 
   2  12  14       41.10       36.66     30.33 o 
   3  12  14       34.39       40.35     31.19 o 
   4  12  14        6.46       23.28     64.96 o 
  -1  13  14       47.38       83.06     37.34 o 
 -15   1  15       64.33      171.16     54.42 o 
 -14   1  15       73.08      103.95     47.49 o 
 -13   1  15       70.83       61.11     46.73 o 
 -12   1  15      287.98      245.02     57.26 o 
 -11   1  15       42.28       39.73     36.90 o 
 -10   1  15     1396.94     1525.81    224.25 o 
  -9   1  15     1238.63     1592.98    170.42 o 
  -8   1  15      346.06      281.62     48.09 o 
  -7   1  15      107.01      128.30     33.79 o 
  -6   1  15      527.41      494.86     98.17 o 
  -5   1  15       52.74       36.30     35.76 o 
  -4   1  15     3810.30     3860.79    119.60 o 
  -3   1  15      173.76      172.27     29.19 o 
  -2   1  15      348.57      407.66     35.99 o 
  -1   1  15     3527.71     3265.34     81.36 o 
   0   1  15     2994.95     3176.04     60.22 o 
   1   1  15      313.80      241.69     17.94 o 
   2   1  15      739.30      770.92     46.46 o 
   3   1  15     1400.25     1203.03     36.01 o 
   4   1  15     2400.37     2443.10     62.03 o 
   5   1  15      678.80      680.75     41.93 o 
   6   1  15      304.43      299.13     31.57 o 
   7   1  15      619.02      664.48     60.96 o 
   8   1  15        8.28       -0.59     24.51 o 
   9   1  15      136.85      213.31     44.00 o 
  10   1  15      137.28       89.04     39.96 o 
  11   1  15        2.20       -5.84     28.48 o 
  12   1  15        1.10       -4.89     59.12 o 
 -15   2  15       66.72       91.34     52.00 o 
 -14   2  15        0.23      -50.42     33.62 o 
 -13   2  15       27.27       22.76     43.90 o 
 -12   2  15      773.89      710.92     86.42 o 
 -11   2  15       25.08       36.41     34.55 o 
 -10   2  15        7.06       55.97     36.12 o 
  -9   2  15      218.65      297.61     50.19 o 
  -8   2  15       73.09       66.27     30.02 o 
  -7   2  15     1302.99     1397.13     89.77 o 
  -6   2  15      251.85      201.18     36.89 o 
  -5   2  15      334.27      340.62     42.32 o 
  -4   2  15     2190.99     2091.29     84.06 o 
  -3   2  15     1620.06     1467.88     56.83 o 
  -2   2  15      426.54      401.31     26.23 o 
  -1   2  15     2547.76     2536.34     60.19 o 
   0   2  15      302.18      287.61     19.06 o 
   1   2  15      338.49      232.14     20.68 o 
   2   2  15     5459.85     5508.69    118.62 o 
   3   2  15      274.28      252.69     27.44 o 
   4   2  15      198.05      203.07     26.65 o 
   5   2  15      929.37      901.36     40.35 o 
   6   2  15       30.18        5.29     17.84 o 
   7   2  15       81.31       72.77     30.07 o 
   8   2  15      287.78      280.26     46.57 o 
   9   2  15       17.08        0.45     41.05 o 
  10   2  15       81.65       97.13     38.13 o 
  11   2  15       50.99       48.83     42.70 o 
  12   2  15       31.10       45.09     36.17 o 
 -14   3  15       32.11       15.60     44.21 o 
 -13   3  15        2.07       -7.28     36.11 o 
 -12   3  15       98.71      173.20     48.87 o 
 -11   3  15      124.42      119.11     43.97 o 
 -10   3  15        0.11        4.39     30.40 o 
  -9   3  15      292.18      225.81     77.37 o 
  -8   3  15     1212.80     1092.08     76.86 o 
  -7   3  15      116.22      143.48     33.93 o 
  -6   3  15      826.08      650.23     63.50 o 
  -5   3  15      183.94      146.86     29.82 o 
  -4   3  15      156.61      173.06     21.71 o 
  -3   3  15     1857.11     1736.70     51.01 o 
  -2   3  15      523.11      526.36     30.03 o 
  -1   3  15       45.68       41.25     13.70 o 
   0   3  15      472.05      474.48     34.58 o 
   1   3  15      380.55      398.73     32.84 o 
   2   3  15      177.13      144.60     33.39 o 
   3   3  15       74.91       20.31     16.36 o 
   4   3  15      735.16      764.56     45.36 o 
   5   3  15      124.64      145.77     23.12 o 
   6   3  15     1681.30     1766.41     58.55 o 
   7   3  15      379.92      351.29     37.78 o 
   8   3  15      242.35      250.91     42.88 o 
   9   3  15       88.26       99.55     29.22 o 
  10   3  15        2.24        3.70     28.66 o 
  11   3  15      188.27      258.87     48.50 o 
  12   3  15        7.79      -29.25     40.87 o 
 -14   4  15      138.52      187.36     55.22 o 
 -13   4  15       44.72      122.93     48.47 o 
 -12   4  15       16.79       35.57     38.97 o 
 -11   4  15        8.86       13.11     36.49 o 
 -10   4  15       85.77       62.27     37.03 o 
  -9   4  15       10.36      -28.91     33.39 o 
  -8   4  15      349.68      329.70     49.28 o 
  -7   4  15        5.72      -14.31     27.01 o 
  -6   4  15     1506.77     1543.69     80.77 o 
  -5   4  15      966.48      889.02     69.52 o 
  -4   4  15      172.70      192.70     27.53 o 
  -3   4  15      272.58      224.05     22.10 o 
  -2   4  15      975.24      903.16     37.16 o 
  -1   4  15     1304.62     1204.17     74.38 o 
   0   4  15     2303.07     2517.99     76.02 o 
   1   4  15     1239.64     1424.12     57.37 o 
   2   4  15      569.35      593.23     40.93 o 
   3   4  15     1680.22     1415.96     61.68 o 
   4   4  15      492.45      488.15     40.10 o 
   5   4  15       31.83        3.37     16.42 o 
   6   4  15      310.54      362.23     32.95 o 
   7   4  15       28.65       49.88     19.73 o 
   8   4  15     1220.83     1416.11     58.97 o 
   9   4  15      247.28      197.27     42.28 o 
  10   4  15      104.13       96.93     44.44 o 
  11   4  15       61.15       57.86     36.51 o 
  12   4  15      187.27      200.90     47.64 o 
 -14   5  15       27.00       32.04     52.55 o 
 -13   5  15        1.21        3.33     68.79 o 
 -12   5  15       40.97       28.06     38.49 o 
 -11   5  15       50.78       65.54     35.90 o 
 -10   5  15      191.47      210.30     46.35 o 
  -9   5  15       14.11       37.12     42.88 o 
  -8   5  15     1747.70     1761.05     94.05 o 
  -7   5  15     1682.61     1695.35    112.95 o 
  -6   5  15     2294.60     2325.08    100.99 o 
  -5   5  15      392.05      371.40     37.99 o 
  -4   5  15     1631.12     1386.04     59.91 o 
  -3   5  15      792.64      749.68     45.10 o 
  -2   5  15      945.14      834.70     46.07 o 
  -1   5  15      404.97      349.96     33.30 o 
   0   5  15       85.57       70.35     18.24 o 
   1   5  15     1153.79     1058.57     53.74 o 
   2   5  15     1575.77     1812.74     69.31 o 
   3   5  15      420.47      457.31     40.98 o 
   4   5  15      936.34     1020.37     56.94 o 
   5   5  15      108.58       91.23     30.19 o 
   6   5  15     1133.29     1094.13     60.34 o 
   7   5  15        2.42       -7.73     16.08 o 
   8   5  15      597.06      608.86     44.40 o 
   9   5  15      294.95      274.86     34.15 o 
  10   5  15        0.87      -30.62     20.42 o 
  11   5  15      392.44      437.88     50.49 o 
 -13   6  15        8.67       63.14     45.06 o 
 -12   6  15      201.87      265.27     56.22 o 
 -11   6  15       16.04       26.28     48.54 o 
 -10   6  15      381.91      397.13     57.98 o 
  -9   6  15       18.77       63.35     30.05 o 
  -8   6  15      319.10      273.71     47.33 o 
  -7   6  15      734.59      798.63    100.17 o 
  -6   6  15     1065.11     1050.62     80.33 o 
  -5   6  15      881.13      949.58     56.35 o 
  -4   6  15     1167.09     1254.23     59.81 o 
  -3   6  15     2617.25     2916.26    117.43 o 
  -2   6  15     5718.36     6233.09    185.06 o 
  -1   6  15     3793.79     3971.83    106.28 o 
   0   6  15       46.74       31.45     19.49 o 
   1   6  15       13.75       23.14     19.99 o 
   2   6  15     3195.31     3860.66    191.72 o 
   3   6  15       12.30      -13.14     18.14 o 
   4   6  15      291.22      295.54     37.49 o 
   5   6  15      237.06      294.80     63.75 o 
   6   6  15        1.60        8.16     21.24 o 
   7   6  15      447.47      418.65     38.89 o 
   8   6  15      139.77      129.65     27.26 o 
   9   6  15       14.94      -44.53     33.66 o 
  10   6  15      444.33      448.73     44.08 o 
  11   6  15        1.27      -17.17     28.91 o 
 -12   7  15        5.31        6.73     52.19 o 
 -11   7  15        1.71       19.27     34.30 o 
 -10   7  15      281.89      307.19     55.81 o 
  -9   7  15      396.26      446.88     59.22 o 
  -8   7  15       44.10        4.06     24.99 o 
  -7   7  15      159.21      148.88     31.42 o 
  -6   7  15      292.14      366.52     41.38 o 
  -5   7  15        4.11       33.52     19.37 o 
  -4   7  15     3194.92     3347.38    147.98 o 
  -3   7  15       11.69        4.37     28.10 o 
  -2   7  15      924.90     1064.62     77.80 o 
  -1   7  15      430.48      422.93     55.06 o 
   0   7  15       26.25        1.67     17.78 o 
   1   7  15      179.20      198.15     32.11 o 
   2   7  15      788.02      940.26     57.97 o 
   3   7  15       47.84       31.37     22.11 o 
   4   7  15      546.54      753.94     91.18 o 
   5   7  15      609.13      582.54     50.55 o 
   6   7  15        0.57        8.86     21.94 o 
   7   7  15      193.96      166.06     33.40 o 
   8   7  15      140.55      148.87     28.07 o 
   9   7  15        6.98       26.41     21.94 o 
  10   7  15       27.23       37.58     28.64 o 
 -12   8  15       11.21       36.74     36.42 o 
 -11   8  15       12.80       11.87     31.28 o 
 -10   8  15        0.89       38.41     32.25 o 
  -9   8  15        1.72       18.24     25.89 o 
  -8   8  15       32.45       10.07     21.37 o 
  -7   8  15       22.80       17.73     21.33 o 
  -6   8  15      370.31      328.26     51.54 o 
  -5   8  15       73.29       86.08     29.92 o 
  -4   8  15        0.90       12.31     25.73 o 
  -3   8  15        2.21        5.92     22.45 o 
  -2   8  15      149.00      157.08     37.98 o 
  -1   8  15       89.84       52.55     32.26 o 
   0   8  15       12.92       -4.10     22.69 o 
   1   8  15       36.49        8.93     19.37 o 
   2   8  15        0.02       -4.76     30.02 o 
   3   8  15        4.38       12.36     21.56 o 
   4   8  15       17.68       36.41     24.48 o 
   5   8  15        8.15      -29.23     19.49 o 
   6   8  15       72.72       94.25     29.55 o 
   7   8  15       37.89       55.50     26.30 o 
   8   8  15       60.79       63.11     25.08 o 
   9   8  15        2.53       18.50     30.82 o 
 -11   9  15       17.43       21.08     39.50 o 
 -10   9  15       81.42       42.94     28.15 o 
  -9   9  15      211.98      251.92     40.92 o 
  -8   9  15       77.91       83.33     28.40 o 
  -7   9  15        4.21       26.14     28.20 o 
  -6   9  15        0.48        4.33     25.94 o 
  -5   9  15        4.70      -14.79     23.64 o 
  -4   9  15      710.59      643.95     68.52 o 
  -3   9  15       20.81       61.17     31.98 o 
  -2   9  15       21.43       37.88     26.91 o 
  -1   9  15      487.89      553.23     65.54 o 
   0   9  15       89.62      119.25     36.29 o 
   1   9  15       12.86      -13.00     27.34 o 
   2   9  15      644.65      757.26     73.91 o 
   3   9  15        9.48       -3.50     24.70 o 
   4   9  15       97.13      115.19     39.34 o 
   5   9  15      465.44      423.55     82.47 o 
   6   9  15       48.78      -26.23     30.65 o 
   7   9  15       73.02       80.33     34.03 o 
   8   9  15       79.70       84.25     36.29 o 
  -9  10  15        6.74       42.79     54.92 o 
  -8  10  15        2.20        3.79     30.89 o 
  -7  10  15       58.53      112.69     36.10 o 
  -6  10  15      139.38      144.60     39.17 o 
  -5  10  15       15.33        3.18     25.97 o 
  -4  10  15       81.21      128.16     39.25 o 
  -3  10  15       86.88       35.33     42.33 o 
  -2  10  15        2.39      -19.25     21.17 o 
  -1  10  15       80.78       57.92     30.84 o 
   0  10  15       36.51       49.72     29.02 o 
   1  10  15      125.89      117.28     36.10 o 
   2  10  15      309.51      209.04     47.34 o 
   3  10  15        3.75        6.07     28.63 o 
   4  10  15        1.97       18.49     33.94 o 
   5  10  15       33.91        6.65     47.44 o 
   6  10  15        3.08       -8.24     28.37 o 
   7  10  15       33.40        8.58     30.33 o 
  -8  11  15       15.28        3.63     29.85 o 
  -7  11  15       17.00       29.26     27.22 o 
  -6  11  15        6.66       45.17     30.84 o 
  -5  11  15       15.51       36.91     27.00 o 
  -4  11  15       24.06      -13.14     26.30 o 
  -3  11  15       35.24       19.06     30.02 o 
  -2  11  15       52.46       71.53     32.73 o 
  -1  11  15       19.28        2.48     62.77 o 
   0  11  15       21.11        3.28     23.22 o 
   1  11  15       75.74       76.04     37.77 o 
   2  11  15       17.34        9.34     27.37 o 
   3  11  15       37.71       37.32     29.76 o 
   4  11  15       68.67       54.07     44.70 o 
   5  11  15        2.51       -5.86     31.61 o 
  -5  12  15       89.15       90.70     37.77 o 
  -4  12  15       32.73       18.38     36.49 o 
  -3  12  15       69.23       86.85     33.81 o 
  -2  12  15       29.99       50.47     46.89 o 
  -1  12  15        1.17        7.31     24.71 o 
   0  12  15      370.13      542.90     73.71 o 
   1  12  15       42.92       48.97     29.81 o 
   2  12  15       12.17       27.41     58.02 o 
   3  12  15      125.22      187.50     54.01 o 
 -14   0  16        2.31        6.93     55.83 o 
 -13   0  16     1012.53     1448.05    169.33 o 
 -12   0  16      133.69      194.87     84.66 o 
 -11   0  16     1663.79     2010.78    170.79 o 
 -10   0  16      334.00      483.17     94.88 o 
  -9   0  16       94.53       84.66     47.81 o 
  -8   0  16      716.25      714.90     94.52 o 
  -7   0  16     1386.93     1528.70    117.14 o 
  -6   0  16      161.73      165.31     50.73 o 
  -5   0  16      510.35      702.86     76.64 o 
  -4   0  16      884.96      859.42     76.64 o 
  -3   0  16     1348.22     1193.33     87.58 o 
  -2   0  16       88.30       24.82     25.91 o 
  -1   0  16      119.77      108.30     22.71 o 
   0   0  16      465.03      449.59     37.12 o 
   1   0  16    10519.57    11244.74    193.96 o 
   2   0  16     1535.64     1432.83     50.81 o 
   3   0  16     2548.71     2470.88     88.27 o 
   4   0  16     1450.27     1542.20    107.29 o 
   5   0  16     1207.13     1037.14     95.98 o 
   6   0  16       14.75       -1.46     35.40 o 
   7   0  16       48.59       75.91     43.43 o 
   8   0  16        1.02      -47.62     31.75 o 
   9   0  16       15.64      -27.01     39.41 o 
  10   0  16      478.36      317.49     78.46 o 
  11   0  16       10.18       32.11     48.17 o 
  12   0  16       94.34        6.20     45.98 o 
 -14   1  16       71.80      108.98     47.57 o 
 -13   1  16       38.85       48.10     42.32 o 
 -12   1  16      369.63      372.63     67.57 o 
 -11   1  16        8.14       36.51     54.74 o 
 -10   1  16      124.51      186.70     46.79 o 
  -9   1  16      319.05      292.20     53.03 o 
  -8   1  16       42.26       18.62     29.07 o 
  -7   1  16     1850.76     1839.55     91.70 o 
  -6   1  16       61.61       32.07     22.57 o 
  -5   1  16     2843.15     2726.44    101.53 o 
  -4   1  16       95.45      110.03     25.30 o 
  -3   1  16       43.74       46.76     21.41 o 
  -2   1  16     3329.43     3320.63    102.25 o 
  -1   1  16      115.53      124.97     20.52 o 
   0   1  16     1034.57      908.24     31.32 o 
   1   1  16     1058.13     1046.76     33.28 o 
   2   1  16     1445.07     1370.35     43.41 o 
   3   1  16     4865.22     5234.36    122.94 o 
   4   1  16      285.02      254.03     29.45 o 
   5   1  16      798.26      747.30     44.89 o 
   6   1  16     1502.07     1526.19    149.26 o 
   7   1  16       97.27       73.07     44.34 o 
   8   1  16        2.60      -36.11     24.08 o 
   9   1  16      201.76       89.38     35.87 o 
  10   1  16       20.39      -33.87     37.95 o 
  11   1  16       23.34      103.28     42.03 o 
  12   1  16      119.96      143.85     43.87 o 
 -14   2  16        6.95      -41.12     37.12 o 
 -13   2  16        6.04       46.25     41.14 o 
 -12   2  16      361.42      443.48     70.30 o 
 -11   2  16      257.10      277.56     56.07 o 
 -10   2  16      154.95      141.24     45.42 o 
  -9   2  16       69.66       44.50     30.37 o 
  -8   2  16        1.09        4.14     25.13 o 
  -7   2  16      369.10      515.95     55.28 o 
  -6   2  16      400.93      402.30     47.55 o 
  -5   2  16      355.07      393.06     45.02 o 
  -4   2  16        7.06       28.07     19.16 o 
  -3   2  16     1861.71     1966.67    106.67 o 
  -2   2  16     2170.64     2151.06     80.43 o 
  -1   2  16     5984.18     6470.75    113.36 o 
   0   2  16       59.41       52.56     13.28 o 
   1   2  16        7.01        5.26     15.96 o 
   2   2  16     3410.42     3569.25     91.65 o 
   3   2  16       22.13        9.20     14.42 o 
   4   2  16        9.26       -2.99     13.40 o 
   5   2  16      130.04      281.93     56.38 o 
   6   2  16       36.54       19.07     20.44 o 
   7   2  16     1435.58     1499.02     66.85 o 
   8   2  16       33.19       18.09     28.44 o 
   9   2  16        8.62      -34.57     28.46 o 
  10   2  16      390.61      529.61     99.63 o 
  11   2  16       76.08      123.79     43.21 o 
  12   2  16        3.55       15.81     34.02 o 
 -14   3  16       11.26       93.55     51.47 o 
 -13   3  16       95.93       88.12     47.87 o 
 -12   3  16      109.77      117.46     44.68 o 
 -11   3  16        0.19       -5.59     43.79 o 
 -10   3  16      284.86      281.34     53.82 o 
  -9   3  16      360.73      423.29     59.96 o 
  -8   3  16      100.91       56.35     27.35 o 
  -7   3  16      897.86      888.05     69.79 o 
  -6   3  16      102.99      140.30     61.13 o 
  -5   3  16       18.49       -6.57     19.46 o 
  -4   3  16     3034.03     3168.38     83.41 o 
  -3   3  16      459.12      464.71     29.71 o 
  -2   3  16        1.90       -4.64      9.91 o 
  -1   3  16     2830.54     2868.83     81.35 o 
   0   3  16      280.56      201.52     26.44 o 
   1   3  16     1652.36     1634.09     70.81 o 
   2   3  16       53.31       31.46     20.11 o 
   3   3  16       89.99       85.24     22.57 o 
   4   3  16     1330.65     1293.66     57.44 o 
   5   3  16     1718.09     1734.35     57.52 o 
   6   3  16        7.45       -8.86     14.04 o 
   7   3  16       21.56       33.79     23.31 o 
   8   3  16       47.48       59.64     26.74 o 
   9   3  16       75.51       64.98     35.07 o 
  10   3  16      117.19       90.73     41.50 o 
  11   3  16        0.01       49.14     36.37 o 
  12   3  16       22.38       25.67     33.65 o 
 -14   4  16       58.06       26.89     91.23 o 
 -13   4  16        1.16       -8.13     34.99 o 
 -12   4  16        4.16      -28.13     31.10 o 
 -11   4  16       18.94       49.26     36.51 o 
 -10   4  16       13.35       -8.85     29.30 o 
  -9   4  16       90.38       87.53     32.21 o 
  -8   4  16      120.07      116.85     35.08 o 
  -7   4  16      196.63      195.14     38.80 o 
  -6   4  16       91.71       56.07     28.28 o 
  -5   4  16        4.74       -5.26     20.31 o 
  -4   4  16      217.08      272.60     31.92 o 
  -3   4  16      409.93      435.89     29.38 o 
  -2   4  16       34.46       52.76     16.41 o 
  -1   4  16      346.15      460.54     54.36 o 
   0   4  16      224.09      233.52     28.96 o 
   1   4  16      116.32      144.67     25.62 o 
   2   4  16       11.50       -1.45     16.42 o 
   3   4  16      133.84      135.60     57.16 o 
   4   4  16       93.38       40.84     19.69 o 
   5   4  16       88.74       60.89     33.88 o 
   6   4  16      113.20      107.53     22.24 o 
   7   4  16      133.56      105.26     23.38 o 
   8   4  16       40.89       20.68     23.44 o 
   9   4  16        0.36      -28.27     18.85 o 
  10   4  16        6.36       -4.35     33.77 o 
  11   4  16        0.09        3.40     32.35 o 
 -13   5  16       44.43       -4.92     36.30 o 
 -12   5  16       44.30       44.23     38.80 o 
 -11   5  16      164.30      250.02     54.68 o 
 -10   5  16       25.59       23.27     29.41 o 
  -9   5  16     1155.24     1112.67     83.99 o 
  -8   5  16      116.38      175.53     38.08 o 
  -7   5  16      134.63      113.30     54.74 o 
  -6   5  16      209.66      132.34     34.34 o 
  -5   5  16     1072.37     1044.03     58.49 o 
  -4   5  16      435.72      481.03     41.88 o 
  -3   5  16      244.23      203.71     36.62 o 
  -2   5  16      131.31       86.89     20.55 o 
  -1   5  16     1142.38     1333.07     57.22 o 
   0   5  16      971.99      894.85     51.62 o 
   1   5  16       11.03       -9.35     17.29 o 
   2   5  16        4.58        9.84     17.13 o 
   3   5  16      198.04      221.99     33.40 o 
   4   5  16      294.91      358.05     39.26 o 
   5   5  16      259.31      192.57     58.38 o 
   6   5  16       40.06       27.58     20.91 o 
   7   5  16        0.39       -9.23     17.23 o 
   8   5  16       24.51       12.36     19.10 o 
   9   5  16       14.18       13.77     32.11 o 
  10   5  16      151.22      142.03     33.84 o 
  11   5  16        2.22      -27.75     56.38 o 
 -13   6  16       15.35       65.74     46.39 o 
 -12   6  16        0.17       11.58     34.89 o 
 -11   6  16      101.97      103.28     59.48 o 
 -10   6  16        3.11      -32.22     34.30 o 
  -9   6  16      264.65      257.66     49.03 o 
  -8   6  16      130.14      129.99     37.61 o 
  -7   6  16      408.84      344.56     49.71 o 
  -6   6  16     1106.68     1086.38     79.48 o 
  -5   6  16      658.55      668.55     68.56 o 
  -4   6  16        0.45       -4.42     35.03 o 
  -3   6  16      621.75      598.02     59.99 o 
  -2   6  16      355.34      306.23     46.03 o 
  -1   6  16      563.76      443.09     39.79 o 
   0   6  16        8.77       -4.99     16.45 o 
   1   6  16      556.63      480.75     43.98 o 
   2   6  16      373.31      413.67     46.57 o 
   3   6  16      213.97      165.83     31.96 o 
   4   6  16       50.89       23.84     25.86 o 
   5   6  16        0.01       -3.45     19.08 o 
   6   6  16      325.66      322.94     40.85 o 
   7   6  16        7.55       -6.49     22.79 o 
   8   6  16      452.23      473.91     42.70 o 
   9   6  16       68.38       36.36     23.51 o 
  10   6  16        7.43       31.86     27.48 o 
 -12   7  16       44.40       21.92    114.77 o 
 -11   7  16        2.65       -3.37     27.60 o 
 -10   7  16      288.75      341.08     56.00 o 
  -9   7  16       45.41       21.35     28.99 o 
  -8   7  16      182.25      152.50     32.55 o 
  -7   7  16      202.76      217.08     35.55 o 
  -6   7  16      301.44      275.00     38.55 o 
  -5   7  16     1077.40     1094.79     82.34 o 
  -4   7  16       57.76       24.83     22.91 o 
  -3   7  16       40.50       -1.44     24.45 o 
  -2   7  16      298.23      310.28     50.48 o 
  -1   7  16      112.25      128.55     34.51 o 
   0   7  16      761.50      756.49     52.47 o 
   1   7  16      528.54      494.86     45.96 o 
   2   7  16      382.17      468.02     45.89 o 
   3   7  16       38.10       41.89     24.33 o 
   4   7  16      323.99      365.44     61.88 o 
   5   7  16      352.35      329.27     40.90 o 
   6   7  16        2.05       13.83     21.13 o 
   7   7  16      924.67      983.76     71.24 o 
   8   7  16       92.75      100.86     26.66 o 
   9   7  16       63.68       72.18     32.24 o 
  10   7  16       87.08      118.43     50.19 o 
 -11   8  16       63.63      106.74     38.70 o 
 -10   8  16        0.58       -3.06     23.99 o 
  -9   8  16        4.97       42.82     24.60 o 
  -8   8  16      389.84      345.87     45.14 o 
  -7   8  16      308.09      375.10    116.60 o 
  -6   8  16       21.43       -9.16     25.39 o 
  -5   8  16      458.36      353.09     54.31 o 
  -4   8  16      112.61      108.31     33.70 o 
  -3   8  16      635.11      648.98     73.35 o 
  -2   8  16       16.10       33.57     23.83 o 
  -1   8  16       41.67       35.71     28.73 o 
   0   8  16      502.65      476.44     78.64 o 
   1   8  16      735.76      858.65     57.60 o 
   2   8  16       19.78       40.06     22.06 o 
   3   8  16       13.37        8.06     23.10 o 
   4   8  16      535.01      465.66     48.95 o 
   5   8  16        0.26       -7.49     23.37 o 
   6   8  16      331.82      308.83     44.17 o 
   7   8  16        8.56      -17.03     21.34 o 
   8   8  16       13.37       -1.38     28.18 o 
   9   8  16      197.29      282.20     44.95 o 
 -10   9  16       36.55       36.96     30.71 o 
  -9   9  16       92.61       62.00     36.98 o 
  -8   9  16       16.81       47.77     39.41 o 
  -7   9  16      325.20      371.34     60.81 o 
  -6   9  16      198.47      303.68    102.00 o 
  -5   9  16       52.01       77.84     60.94 o 
  -4   9  16      123.33      112.27     34.62 o 
  -3   9  16       27.78       -1.20     22.27 o 
  -2   9  16      246.73      340.85     54.32 o 
  -1   9  16        0.74       34.12     26.29 o 
   0   9  16      136.53      200.15     45.67 o 
   1   9  16      571.40      494.77     94.34 o 
   2   9  16        0.44       -6.46     22.61 o 
   3   9  16      672.97      792.45     61.26 o 
   4   9  16       24.21       24.92     24.29 o 
   5   9  16       78.91       62.63     30.08 o 
   6   9  16       48.48       97.84     39.56 o 
   7   9  16       46.30      -14.50     36.49 o 
   8   9  16       82.17      113.86     39.59 o 
  -9  10  16       57.22       31.14     30.58 o 
  -8  10  16       10.49       -7.65     32.48 o 
  -7  10  16      165.08      199.51     45.79 o 
  -6  10  16       80.57      111.25     38.27 o 
  -5  10  16       21.71       53.39     30.34 o 
  -4  10  16       14.86       60.34     31.35 o 
  -3  10  16      308.27      258.02     50.92 o 
  -2  10  16      151.21      125.66     65.32 o 
  -1  10  16      483.29      657.41     74.55 o 
   0  10  16        3.51       44.75     27.32 o 
   1  10  16       16.37        6.83     34.67 o 
   2  10  16      482.65      612.24     73.15 o 
   3  10  16       39.82       49.21     34.19 o 
   4  10  16       94.01       71.45     35.85 o 
   5  10  16       18.32       36.71     86.85 o 
   6  10  16        9.61        2.51     35.22 o 
  -7  11  16       99.87       98.41     41.41 o 
  -6  11  16        9.39       13.96     25.75 o 
  -5  11  16       15.68       52.07     29.70 o 
  -4  11  16       69.17       95.27     36.75 o 
  -3  11  16       99.77       41.03     49.45 o 
  -2  11  16        0.50       -1.20     47.08 o 
  -1  11  16      100.04      112.16     39.70 o 
   0  11  16       32.54       40.63     36.49 o 
   1  11  16       98.88      134.86     45.62 o 
   2  11  16       78.93       68.02     40.14 o 
   3  11  16       10.58       10.20     31.26 o 
   4  11  16       65.84      113.19     45.07 o 
   5  11  16      145.56      190.51     48.75 o 
  -4  12  16        3.54       27.22     29.96 o 
  -3  12  16       35.97       34.22     30.78 o 
  -2  12  16        4.81       16.08     30.32 o 
  -1  12  16       14.48       12.52     28.48 o 
   0  12  16        9.23      -16.51     33.94 o 
   1  12  16       48.34      136.45     40.38 o 
   2  12  16       22.86       35.87     30.65 o 
 -14   1  17       48.19       51.97     46.28 o 
 -13   1  17       83.59      118.53     52.55 o 
 -12   1  17      105.43       67.08     43.10 o 
 -11   1  17      147.45      216.99     52.73 o 
 -10   1  17        0.09       14.25     31.30 o 
  -9   1  17        1.93       24.16     32.06 o 
  -8   1  17        0.47        0.52     25.60 o 
  -7   1  17        0.61        3.67     28.28 o 
  -6   1  17      786.38      769.13     61.08 o 
  -5   1  17      360.49      341.58     41.83 o 
  -4   1  17        1.15        9.14     17.52 o 
  -3   1  17      956.70      917.57     55.85 o 
  -2   1  17     1979.95     1804.20     62.08 o 
  -1   1  17       75.61       78.76     14.57 o 
   0   1  17      853.60      733.43     30.23 o 
   1   1  17       26.09        8.21     11.64 o 
   2   1  17     1607.98     1547.33     56.97 o 
   3   1  17      406.30      381.55     34.74 o 
   4   1  17      134.06      158.69     25.96 o 
   5   1  17      577.61      535.20     55.48 o 
   6   1  17       68.71       36.01     28.23 o 
   7   1  17      110.94      134.42     50.18 o 
   8   1  17        8.00        7.48     28.23 o 
   9   1  17      117.70       58.46     34.04 o 
  10   1  17        3.75        6.56     31.23 o 
  11   1  17      301.48      312.59     54.56 o 
 -14   2  17      148.06      251.13     63.95 o 
 -13   2  17        0.10       59.76     47.75 o 
 -12   2  17      135.09       94.26     46.57 o 
 -11   2  17       40.58      -21.74     30.14 o 
 -10   2  17      284.86      331.95     58.44 o 
  -9   2  17      555.26      684.91     73.01 o 
  -8   2  17      616.20      705.38     69.51 o 
  -7   2  17       49.96       44.57     53.83 o 
  -6   2  17       79.15       79.45     29.74 o 
  -5   2  17     1226.49     1245.13     69.76 o 
  -4   2  17      122.70      100.90     26.19 o 
  -3   2  17      168.27      154.78     22.13 o 
  -2   2  17       95.05       75.62     14.74 o 
  -1   2  17      123.69      130.96     18.55 o 
   0   2  17     4052.00     4248.78    142.99 o 
   1   2  17      488.96      430.03     35.59 o 
   2   2  17        6.78      -12.07     14.59 o 
   3   2  17      714.43      761.04     46.92 o 
   4   2  17       48.06       19.76     15.76 o 
   5   2  17      218.16      165.50     46.06 o 
   6   2  17       91.91       82.65     24.91 o 
   7   2  17       16.36        8.57     28.21 o 
   8   2  17      871.49      861.23     74.87 o 
   9   2  17      135.66      136.51     44.04 o 
  10   2  17       73.24      117.53     39.36 o 
  11   2  17       49.93       25.06     72.80 o 
 -14   3  17        2.91       25.17     45.15 o 
 -13   3  17      107.83      175.96     58.39 o 
 -12   3  17       36.59       -6.06     35.17 o 
 -11   3  17        7.10       27.46     37.35 o 
 -10   3  17      404.20      521.11     68.75 o 
  -9   3  17       92.10       76.69     36.12 o 
  -8   3  17     1252.36     1278.89     85.20 o 
  -7   3  17      669.30      689.22     75.91 o 
  -6   3  17      591.99      610.13     58.91 o 
  -5   3  17     1810.19     1737.27     85.02 o 
  -4   3  17     1188.08     1086.84     48.26 o 
  -3   3  17     1514.04     1447.03     67.58 o 
  -2   3  17      205.44      235.61     32.22 o 
  -1   3  17     2204.25     2127.41     69.37 o 
   0   3  17     2144.26     2053.95     69.42 o 
   1   3  17      170.89      108.98     22.14 o 
   2   3  17     1140.87     1122.55     52.26 o 
   3   3  17      738.83      735.42     45.64 o 
   4   3  17     1736.34     1883.74     69.58 o 
   5   3  17      512.12      527.17     36.76 o 
   6   3  17      471.06      499.09     44.88 o 
   7   3  17     1962.32     2074.32     96.41 o 
   8   3  17        0.55      -39.98     26.65 o 
   9   3  17      586.77      604.16     68.84 o 
  10   3  17        0.11        6.31     31.79 o 
  11   3  17       47.33      125.13     70.43 o 
 -13   4  17        0.53       49.97     42.15 o 
 -12   4  17      291.93      295.96     80.10 o 
 -11   4  17      619.59      737.90     83.97 o 
 -10   4  17      562.98      734.68    131.74 o 
  -9   4  17       65.47       17.71     28.32 o 
  -8   4  17      959.87      982.48     77.57 o 
  -7   4  17     1844.00     1843.60     95.35 o 
  -6   4  17        0.27      -16.64     19.22 o 
  -5   4  17      185.93      205.22     36.75 o 
  -4   4  17     1122.36     1157.48     66.25 o 
  -3   4  17      670.58      667.38     44.83 o 
  -2   4  17     5990.17     6685.17    143.39 o 
  -1   4  17      405.41      485.20     38.40 o 
   0   4  17        7.33      -10.90     15.02 o 
   1   4  17     4944.99     5436.06    128.04 o 
   2   4  17     1520.85     1479.74     61.74 o 
   3   4  17      487.99      501.15     41.51 o 
   4   4  17       57.59       30.63     19.32 o 
   5   4  17      220.11      194.88     30.31 o 
   6   4  17     1357.61     1378.98     88.18 o 
   7   4  17      333.32      331.13     41.36 o 
   8   4  17      239.50      239.48     38.44 o 
   9   4  17      146.58      159.47     41.91 o 
  10   4  17      292.67      490.45    102.91 o 
  11   4  17      190.89      173.10     43.09 o 
 -13   5  17       65.80       65.50     46.86 o 
 -12   5  17       15.38      -25.05     47.44 o 
 -11   5  17       30.91       80.17     38.67 o 
 -10   5  17      135.85      204.62     47.26 o 
  -9   5  17      213.19      278.85     67.69 o 
  -8   5  17     1323.73     1436.12     89.33 o 
  -7   5  17      237.67      201.82     50.18 o 
  -6   5  17      497.72      597.88     59.39 o 
  -5   5  17      797.39      774.38     53.11 o 
  -4   5  17      551.29      671.56     76.09 o 
  -3   5  17     1058.45     1177.52     74.66 o 
  -2   5  17      705.70      803.46     77.96 o 
  -1   5  17      103.76      131.94     25.89 o 
   0   5  17       15.31        7.46     20.52 o 
   1   5  17      123.39       96.67     23.87 o 
   2   5  17      275.27      273.25     56.41 o 
   3   5  17      181.09      223.93     32.29 o 
   4   5  17     1388.59     1445.45     67.67 o 
   5   5  17        1.00        9.77     19.00 o 
   6   5  17       20.90       43.47     23.02 o 
   7   5  17      910.07      962.03     52.97 o 
   8   5  17       15.98       16.40     22.63 o 
   9   5  17      210.25      218.58     38.12 o 
  10   5  17       24.71       11.89     49.63 o 
 -12   6  17       70.41       35.07     49.81 o 
 -11   6  17        0.19       84.30     54.37 o 
 -10   6  17      124.53      130.70     41.69 o 
  -9   6  17      565.33      503.47     63.77 o 
  -8   6  17      994.62      910.14     77.83 o 
  -7   6  17      139.94       86.55     26.48 o 
  -6   6  17       21.99       33.62     24.76 o 
  -5   6  17       42.13       80.71     32.47 o 
  -4   6  17       36.65       70.20     30.55 o 
  -3   6  17      420.44      452.63     55.21 o 
  -2   6  17     1625.48     1626.89    182.65 o 
  -1   6  17      496.19      378.55     40.26 o 
   0   6  17       61.15       85.44     25.41 o 
   1   6  17        5.89      -11.55     21.04 o 
   2   6  17       92.19      118.82     27.75 o 
   3   6  17      105.34       48.95     23.92 o 
   4   6  17      180.71      188.72     32.99 o 
   5   6  17      113.90      130.95     30.39 o 
   6   6  17       20.75        2.61     31.67 o 
   7   6  17      103.03      112.12     25.76 o 
   8   6  17      371.34      401.77     41.04 o 
   9   6  17       13.16       -2.80     36.27 o 
  10   6  17       36.86       69.65     30.88 o 
 -12   7  17       49.48       53.81     91.78 o 
 -11   7  17       50.69       64.25     69.88 o 
 -10   7  17       19.83       51.51     34.05 o 
  -9   7  17       39.98       51.41     35.99 o 
  -8   7  17      361.13      380.94     48.55 o 
  -7   7  17        3.30      -23.86     22.67 o 
  -6   7  17      710.81      746.64     73.64 o 
  -5   7  17       75.91       56.79     29.22 o 
  -4   7  17       85.94       54.56     30.05 o 
  -3   7  17      240.12      248.21     52.73 o 
  -2   7  17       58.06       42.11     26.34 o 
  -1   7  17       29.49       35.11     28.81 o 
   0   7  17      629.81      440.69     44.53 o 
   1   7  17        5.91       -6.32     20.07 o 
   2   7  17     1303.34     1412.03     69.79 o 
   3   7  17        0.81        5.45     26.66 o 
   4   7  17        0.09      -11.40     20.47 o 
   5   7  17      514.52      533.13     51.31 o 
   6   7  17       56.56       77.73     27.83 o 
   7   7  17        2.29       -3.12     23.50 o 
   8   7  17       34.85       61.97     24.36 o 
   9   7  17       32.38       60.09     24.47 o 
 -11   8  17       29.54       76.21     38.01 o 
 -10   8  17       28.40       43.41     34.07 o 
  -9   8  17       28.70       -2.79     21.48 o 
  -8   8  17       20.61       18.16     31.17 o 
  -7   8  17       16.99       29.25     29.40 o 
  -6   8  17       25.75       60.62     31.48 o 
  -5   8  17      104.87       55.65     29.68 o 
  -4   8  17       63.08      120.28     37.02 o 
  -3   8  17        5.52       10.80     24.67 o 
  -2   8  17      364.74      471.30     74.45 o 
  -1   8  17       78.45      113.73     36.51 o 
   0   8  17      368.02      376.89     56.11 o 
   1   8  17      665.52      782.11     84.19 o 
   2   8  17       72.57       84.99     27.38 o 
   3   8  17      397.95      480.43     50.25 o 
   4   8  17       28.16      -12.12     21.55 o 
   5   8  17        5.77       -8.65     21.89 o 
   6   8  17       38.26       44.93     27.09 o 
   7   8  17        2.34       43.20     26.96 o 
   8   8  17        4.02       32.07     23.94 o 
 -10   9  17        2.92       40.35     27.48 o 
  -9   9  17       12.09        9.43     29.46 o 
  -8   9  17        0.21       16.09     29.92 o 
  -7   9  17       30.50       41.14     30.84 o 
  -6   9  17       65.10       65.88     67.33 o 
  -5   9  17      343.78      326.16     56.02 o 
  -4   9  17       30.63       84.59     33.47 o 
  -3   9  17      121.56      199.85     43.72 o 
  -2   9  17       79.46       73.57     32.37 o 
  -1   9  17        8.11       41.93     31.36 o 
   0   9  17       24.96        8.91     26.54 o 
   1   9  17       88.25       91.00     35.59 o 
   2   9  17        0.94        3.29     27.35 o 
   3   9  17      549.83      561.84     73.59 o 
   4   9  17      144.95      150.79     34.48 o 
   5   9  17        6.13       11.65     26.49 o 
   6   9  17       18.57       33.04     26.88 o 
   7   9  17       45.05       52.17     31.98 o 
  -8  10  17        1.20       34.50     32.71 o 
  -7  10  17        3.48       22.03     30.57 o 
  -6  10  17       45.13       99.73     36.95 o 
  -5  10  17       22.28       77.40     31.89 o 
  -4  10  17       79.73       45.36     32.21 o 
  -3  10  17       15.99       35.08     29.98 o 
  -2  10  17        1.45       -0.77     35.03 o 
  -1  10  17       99.59      116.45     38.70 o 
   0  10  17       85.50       79.51     42.33 o 
   1  10  17        2.69        5.61     31.35 o 
   2  10  17        0.25      -16.33     28.22 o 
   3  10  17       33.55       23.85     33.58 o 
   4  10  17        3.69       15.53     28.62 o 
   5  10  17       53.74       36.68     54.01 o 
   6  10  17        0.31      -15.87     26.91 o 
  -6  11  17        1.87      -36.00     24.00 o 
  -5  11  17      162.23      184.33     47.61 o 
  -4  11  17       14.60      -41.92     27.95 o 
  -3  11  17       30.15       32.79     32.44 o 
  -2  11  17       33.19       48.54     30.60 o 
  -1  11  17      158.79      233.29     50.06 o 
   0  11  17      117.01      129.29     40.77 o 
   1  11  17       80.66       50.23     30.69 o 
   2  11  17       63.25      104.07     47.26 o 
   3  11  17       37.53       97.07     39.56 o 
   4  11  17      198.83      196.65     48.31 o 
  -1  12  17       14.92       -8.63     53.83 o 
 -14   0  18       12.50      116.78     67.88 o 
 -13   0  18      240.21      239.03     89.41 o 
 -12   0  18        0.66       10.95     55.47 o 
 -11   0  18       42.07       67.88     61.67 o 
 -10   0  18       20.70        6.93     39.78 o 
  -9   0  18       24.62      119.33     51.09 o 
  -8   0  18      156.62       65.69     46.35 o 
  -7   0  18        3.90       18.98     35.03 o 
  -6   0  18      317.20      245.96     56.20 o 
  -5   0  18      492.78      476.97     68.97 o 
  -4   0  18       17.93       28.83     26.28 o 
  -3   0  18        8.53       -4.74     27.01 o 
  -2   0  18     1984.74     2481.18    128.09 o 
  -1   0  18     1139.25     1011.06     55.48 o 
   0   0  18      128.74      198.31     29.76 o 
   1   0  18        0.42       13.11     18.35 o 
   2   0  18      775.45      958.69     59.12 o 
   3   0  18        8.56       39.78     39.05 o 
   4   0  18      305.71      315.67     63.86 o 
   5   0  18      887.11      920.00     98.90 o 
   6   0  18      105.42      181.01     56.20 o 
   7   0  18       26.80       50.73     42.33 o 
   8   0  18     1625.20     1716.28    140.86 o 
   9   0  18      107.64      113.49     55.10 o 
  10   0  18       97.49       89.04     55.47 o 
  11   0  18       13.01       41.97     53.65 o 
 -14   1  18       40.83       26.80     66.42 o 
 -13   1  18       46.20       22.71     45.80 o 
 -12   1  18      263.06      232.44     66.97 o 
 -11   1  18       26.23       29.75     42.70 o 
 -10   1  18       10.34       54.51     33.87 o 
  -9   1  18        3.00       12.98     30.45 o 
  -8   1  18      214.70      186.66     41.54 o 
  -7   1  18      532.50      552.52     59.73 o 
  -6   1  18      522.20      558.72     60.94 o 
  -5   1  18       52.16       54.48     32.48 o 
  -4   1  18      922.77      968.85     89.59 o 
  -3   1  18        6.57       12.40     18.04 o 
  -2   1  18      995.51     1095.04     49.75 o 
  -1   1  18      977.44      825.54     33.33 o 
   0   1  18       52.81       54.27     15.52 o 
   1   1  18      573.95      502.06     36.97 o 
   2   1  18        2.60      -11.49     16.41 o 
   3   1  18       22.47       15.54     15.59 o 
   4   1  18       50.10       73.79     36.86 o 
   5   1  18       48.81       59.97     31.02 o 
   6   1  18      174.33      163.63     39.22 o 
   7   1  18       16.17       16.44     27.94 o 
   8   1  18      114.37       89.44     37.00 o 
   9   1  18       97.83      111.53     40.85 o 
  10   1  18       27.06      102.18     40.76 o 
  11   1  18       57.82       16.43     33.91 o 
 -14   2  18        3.32       92.65     51.96 o 
 -13   2  18       84.48       92.85     49.30 o 
 -12   2  18      400.53      497.51     76.22 o 
 -11   2  18      722.53      805.98     88.74 o 
 -10   2  18      146.98      110.39     40.68 o 
  -9   2  18      267.26      243.47     50.65 o 
  -8   2  18     1864.68     1783.67     98.39 o 
  -7   2  18       82.34       63.80     29.56 o 
  -6   2  18      152.95      135.32     31.00 o 
  -5   2  18      503.98      455.51     50.06 o 
  -4   2  18       55.93       71.51     18.79 o 
  -3   2  18     2885.97     2861.64     88.54 o 
  -2   2  18     1472.74     1564.51     51.06 o 
  -1   2  18       80.10      104.73     21.66 o 
   0   2  18     4505.87     4699.95    112.58 o 
   1   2  18       93.94       96.43     22.55 o 
   2   2  18      876.55      878.38     48.15 o 
   3   2  18       45.70       29.98     18.30 o 
   4   2  18      436.08      542.93     43.99 o 
   5   2  18      491.08      437.19     44.90 o 
   6   2  18      723.86      762.70    114.04 o 
   7   2  18      163.46      195.09     43.29 o 
   8   2  18       91.65      108.33     37.51 o 
   9   2  18      122.12      202.99     49.59 o 
  10   2  18       14.70      -10.23     42.51 o 
  11   2  18      144.66      143.75     52.00 o 
 -13   3  18       99.36      217.38     59.04 o 
 -12   3  18       46.57      -14.74     37.02 o 
 -11   3  18      812.14      977.60     93.64 o 
 -10   3  18       14.60       29.41     34.56 o 
  -9   3  18       23.76       50.72     32.95 o 
  -8   3  18       87.06       68.74     30.44 o 
  -7   3  18        1.23      -31.85     21.23 o 
  -6   3  18     2368.70     2488.54    109.28 o 
  -5   3  18     1298.10     1483.01     80.05 o 
  -4   3  18     1695.16     1731.82    172.80 o 
  -3   3  18     2282.74     2240.66     63.69 o 
  -2   3  18      335.58      366.42     34.00 o 
  -1   3  18      560.52      509.51     39.18 o 
   0   3  18       40.28       64.52     19.53 o 
   1   3  18       78.48       32.45     18.93 o 
   2   3  18      310.56      305.89     33.40 o 
   3   3  18     2720.70     2944.67     89.27 o 
   4   3  18       18.89        3.32     16.94 o 
   5   3  18       58.76       65.83     28.35 o 
   6   3  18      933.53      960.39     63.51 o 
   7   3  18        0.75      -26.76     27.22 o 
   8   3  18      295.94      357.12     55.94 o 
   9   3  18       15.95       -8.02     32.94 o 
  10   3  18        3.39       -0.94     51.46 o 
  11   3  18      190.09      200.78     46.08 o 
 -13   4  18        5.10       18.86     56.93 o 
 -12   4  18       16.91       -1.12     32.88 o 
 -11   4  18       66.86      118.21     43.72 o 
 -10   4  18      128.95      116.30     41.56 o 
  -9   4  18        0.82       -2.40     25.73 o 
  -8   4  18       31.55       32.72     27.36 o 
  -7   4  18        2.03       21.05     27.17 o 
  -6   4  18      228.95      257.70     51.64 o 
  -5   4  18        4.93        0.31     20.98 o 
  -4   4  18      107.14       53.82     21.37 o 
  -3   4  18        0.67       -2.09     21.53 o 
  -2   4  18      712.55      670.28     43.80 o 
  -1   4  18       21.59       26.18     18.33 o 
   0   4  18       14.06        5.67     17.02 o 
   1   4  18       55.72       40.07     20.31 o 
   2   4  18        4.63       -2.10     17.61 o 
   3   4  18        0.03       20.60     18.57 o 
   4   4  18        0.39      -15.78     16.55 o 
   5   4  18       22.97       19.12     18.48 o 
   6   4  18        8.19      -36.33     24.72 o 
   7   4  18       30.11       14.14     22.80 o 
   8   4  18       28.02       28.80     37.35 o 
   9   4  18       11.85       -8.56     32.68 o 
  10   4  18        1.86       10.97     50.36 o 
 -13   5  18        0.31       66.01     45.90 o 
 -12   5  18       30.69       21.13     40.72 o 
 -11   5  18      167.04      244.69     53.78 o 
 -10   5  18       81.83       69.69     36.01 o 
  -9   5  18      189.01      206.72     44.58 o 
  -8   5  18        3.13        2.58     26.78 o 
  -7   5  18       14.02       10.29     28.10 o 
  -6   5  18      621.76      723.88     55.05 o 
  -5   5  18      338.84      314.28     68.42 o 
  -4   5  18        1.70      -20.56     41.97 o 
  -3   5  18       31.46       18.26     24.48 o 
  -2   5  18       59.97       73.38     28.33 o 
  -1   5  18      267.76      273.55     33.81 o 
   0   5  18      966.34      831.60     52.79 o 
   1   5  18      225.78      303.69     36.22 o 
   2   5  18      131.73      123.96     29.27 o 
   3   5  18     1408.96     1453.67     67.29 o 
   4   5  18       46.60       75.58     23.47 o 
   5   5  18       73.75       61.24     25.68 o 
   6   5  18      268.78      229.12     31.02 o 
   7   5  18        8.72       21.49     25.82 o 
   8   5  18      182.35      212.18     42.03 o 
   9   5  18        5.04        6.07     24.72 o 
  10   5  18        0.14       11.17     33.14 o 
 -12   6  18       12.51       58.56     55.10 o 
 -11   6  18       78.08       85.76     58.75 o 
 -10   6  18        9.05       29.48     32.51 o 
  -9   6  18      136.24      112.45     38.68 o 
  -8   6  18      156.93      163.97     41.57 o 
  -7   6  18       18.70       49.59     22.83 o 
  -6   6  18        3.34       14.57     24.72 o 
  -5   6  18      123.28      108.02     34.16 o 
  -4   6  18        0.99       16.72     21.55 o 
  -3   6  18        4.75       23.21     24.67 o 
  -2   6  18       22.67       22.53     23.57 o 
  -1   6  18      111.99      125.38     33.84 o 
   0   6  18      396.58      424.69     64.40 o 
   1   6  18     1114.81     1017.60     60.99 o 
   2   6  18       12.77      -26.66     17.77 o 
   3   6  18       24.31       32.87     24.01 o 
   4   6  18      158.36       97.29     30.30 o 
   5   6  18      494.57      424.94     46.71 o 
   6   6  18      195.65      150.69     32.27 o 
   7   6  18       30.96        1.36     19.50 o 
   8   6  18        6.47       41.70     28.17 o 
   9   6  18       41.21       14.62     26.58 o 
 -11   7  18       18.95       38.98     36.57 o 
 -10   7  18       11.19      -23.99     82.29 o 
  -9   7  18        4.91       28.74     24.10 o 
  -8   7  18       96.60      125.26     32.78 o 
  -7   7  18       94.26       46.40     32.35 o 
  -6   7  18       28.49       39.68     25.63 o 
  -5   7  18       25.32       30.56     27.15 o 
  -4   7  18       45.85       27.63     25.25 o 
  -3   7  18       39.34       45.47     27.25 o 
  -2   7  18        2.08       23.84     37.59 o 
  -1   7  18       45.52       38.82     28.94 o 
   0   7  18      269.85      184.22     52.19 o 
   1   7  18      445.28      468.62     89.55 o 
   2   7  18      105.13      101.78     27.67 o 
   3   7  18       47.19       78.00     26.25 o 
   4   7  18      277.99      326.84     49.32 o 
   5   7  18      233.07      245.37     38.86 o 
   6   7  18      105.82       90.01     33.15 o 
   7   7  18       10.36        4.54     20.88 o 
   8   7  18       25.64       54.54     24.65 o 
 -10   8  18      139.24      172.92     38.48 o 
  -9   8  18       41.16       11.39     59.48 o 
  -8   8  18        0.49       67.21     31.26 o 
  -7   8  18       81.50       88.60     73.35 o 
  -6   8  18       31.11       41.12     30.70 o 
  -5   8  18      172.26      231.12     46.17 o 
  -4   8  18       39.29       11.29     24.99 o 
  -3   8  18        5.46      -28.39     45.43 o 
  -2   8  18      522.03      644.78     71.48 o 
  -1   8  18      975.85     1021.47     85.54 o 
   0   8  18       60.78       37.99     31.21 o 
   1   8  18       10.20       19.95     27.36 o 
   2   8  18      737.01      628.74     54.87 o 
   3   8  18       67.19       76.35     29.87 o 
   4   8  18      269.72      302.78     43.36 o 
   5   8  18       10.11       18.53     25.62 o 
   6   8  18        7.18        4.13     24.93 o 
   7   8  18      328.15      290.51     43.27 o 
  -9   9  18       91.88      177.80     45.46 o 
  -8   9  18       56.76       53.31     40.33 o 
  -7   9  18      149.85      147.82     66.60 o 
  -6   9  18      140.92       82.50     33.59 o 
  -5   9  18        2.79       -4.15     24.83 o 
  -4   9  18      443.20      481.21     66.56 o 
  -3   9  18        3.67       -8.66     45.98 o 
  -2   9  18      636.51      753.52     79.93 o 
  -1   9  18       84.38       71.37     36.83 o 
   0   9  18      112.25       41.60     33.15 o 
   1   9  18      821.34      835.30    112.76 o 
   2   9  18       34.26       15.76     31.99 o 
   3   9  18      165.56      153.58     35.73 o 
   4   9  18      165.41      168.85     36.66 o 
   5   9  18      144.10      182.33     38.50 o 
   6   9  18       81.86      123.10     35.45 o 
  -7  10  18        9.83       15.01     29.77 o 
  -6  10  18        0.24      -16.49     25.25 o 
  -5  10  18       16.50       29.20     29.53 o 
  -4  10  18        2.58        6.20     25.86 o 
  -3  10  18      573.23      597.96     75.28 o 
  -2  10  18        2.93      -18.72     24.82 o 
  -1  10  18       36.57       33.04     26.13 o 
   0  10  18      860.94     1167.89     98.23 o 
   1  10  18       17.05       37.93     33.77 o 
   2  10  18      176.86      226.98     51.87 o 
   3  10  18       19.48       28.58     33.84 o 
   4  10  18       49.86      101.26     41.60 o 
   5  10  18       83.25      141.35     42.01 o 
  -5  11  18       46.42      107.69     37.25 o 
  -4  11  18        1.37      -28.87     28.99 o 
  -3  11  18       72.30      151.02     46.89 o 
  -2  11  18      107.82      107.81     39.19 o 
  -1  11  18       43.54       69.55     36.12 o 
   0  11  18        9.96      -16.33     23.04 o 
   1  11  18        0.67       87.06     37.16 o 
   2  11  18       25.92       37.97     62.04 o 
 -13   1  19        0.74       13.61     39.51 o 
 -12   1  19        5.38       35.27     37.05 o 
 -11   1  19        5.86       10.27     35.77 o 
 -10   1  19       22.13       41.26     36.17 o 
  -9   1  19      279.37      277.36     54.56 o 
  -8   1  19       42.38       28.77     29.36 o 
  -7   1  19      163.44      181.65     38.94 o 
  -6   1  19      473.72      389.02     70.07 o 
  -5   1  19      423.41      436.77     69.70 o 
  -4   1  19      182.81      152.10     31.19 o 
  -3   1  19       33.13       -4.89     18.38 o 
  -2   1  19      299.26      332.49     46.53 o 
  -1   1  19      339.04      314.94     27.46 o 
   0   1  19      858.90      848.48     57.12 o 
   1   1  19      542.26      471.98     37.69 o 
   2   1  19      434.42      448.28     39.06 o 
   3   1  19     1365.83     1609.19     83.18 o 
   4   1  19      224.48      121.74     38.14 o 
   5   1  19       51.38       40.60     29.59 o 
   6   1  19       73.52       97.37     37.57 o 
   7   1  19       66.64       87.75     35.43 o 
   8   1  19      561.16      603.73     70.00 o 
   9   1  19      528.66      555.36     68.14 o 
  10   1  19       34.08       15.02     32.50 o 
 -13   2  19       22.45       30.59     41.57 o 
 -12   2  19        8.72       28.15     40.87 o 
 -11   2  19      286.02      367.33     65.41 o 
 -10   2  19        2.57       -8.35     30.37 o 
  -9   2  19       54.55       52.23     33.61 o 
  -8   2  19      269.64      201.51     53.10 o 
  -7   2  19       39.96       34.60     29.80 o 
  -6   2  19       96.93       54.32     26.94 o 
  -5   2  19      621.53      631.59     96.52 o 
  -4   2  19       45.88       32.51     15.53 o 
  -3   2  19     1342.88     1420.52     50.97 o 
  -2   2  19      867.35      833.05     54.73 o 
  -1   2  19      770.91      917.53     49.85 o 
   0   2  19     1385.33     1460.12     72.16 o 
   1   2  19      461.52      544.90     40.03 o 
   2   2  19     1488.50     1446.32     63.03 o 
   3   2  19      266.14      204.09     31.15 o 
   4   2  19       25.45       18.88     27.93 o 
   5   2  19       31.02       38.71     30.15 o 
   6   2  19      771.09      791.23    114.04 o 
   7   2  19        1.17       24.93     40.33 o 
   8   2  19      147.63      132.66     40.36 o 
   9   2  19      167.45      158.95     47.68 o 
  10   2  19       21.08       50.09     37.35 o 
 -13   3  19       22.52       21.68     40.64 o 
 -12   3  19      285.49      320.38    114.59 o 
 -11   3  19       28.90       29.24     89.41 o 
 -10   3  19      200.46      220.19     51.48 o 
  -9   3  19       15.62       -1.02     28.89 o 
  -8   3  19      176.45      284.22     61.13 o 
  -7   3  19     1099.90     1123.52     81.77 o 
  -6   3  19     1111.20     1117.32     77.92 o 
  -5   3  19     1912.59     2290.34    108.38 o 
  -4   3  19        6.24       10.56     16.09 o 
  -3   3  19     4187.01     4593.88    118.21 o 
  -2   3  19     1817.95     1940.84     70.80 o 
  -1   3  19      460.55      395.92     36.38 o 
   0   3  19      846.23      911.70     51.21 o 
   1   3  19      171.76      156.06     27.14 o 
   2   3  19     1510.13     1579.44     65.15 o 
   3   3  19        2.04        9.55     17.96 o 
   4   3  19       82.15       82.44     26.90 o 
   5   3  19      718.14      681.25     51.03 o 
   6   3  19        1.92      -40.77     27.18 o 
   7   3  19     1123.12     1248.43     89.03 o 
   8   3  19       28.27       57.66     35.40 o 
   9   3  19      113.83      100.72     40.65 o 
  10   3  19      143.65      270.28     51.08 o 
 -13   4  19      130.86      153.59     53.45 o 
 -12   4  19      198.11      267.95    109.84 o 
 -11   4  19      241.04      195.10     53.11 o 
 -10   4  19      251.69      244.97     53.30 o 
  -9   4  19     1570.44     1718.92    100.50 o 
  -8   4  19        2.16      -30.61     20.41 o 
  -7   4  19     1134.77     1235.46    108.75 o 
  -6   4  19     1225.64     1322.86     82.08 o 
  -5   4  19       40.55       55.56     20.40 o 
  -4   4  19     2475.73     2937.53    147.98 o 
  -3   4  19        6.36       41.20     24.12 o 
  -2   4  19      206.69      195.88     35.72 o 
  -1   4  19     1266.75     1592.12     80.84 o 
   0   4  19     1109.76     1134.09     58.91 o 
   1   4  19     2149.53     2379.38    130.40 o 
   2   4  19      127.25      131.59     28.95 o 
   3   4  19      684.37      797.19     56.90 o 
   4   4  19     1256.27     1221.73     63.62 o 
   5   4  19     1399.20     1489.35    126.26 o 
   6   4  19       37.09       22.72     22.26 o 
   7   4  19       74.09       40.68     27.84 o 
   8   4  19      656.25      524.27     68.02 o 
   9   4  19       23.46       13.75     36.93 o 
  10   4  19       43.82       19.58     35.76 o 
 -12   5  19      163.83      249.61     88.68 o 
 -11   5  19        2.07       15.65     36.20 o 
 -10   5  19      115.28      138.83     42.81 o 
  -9   5  19       22.53      -15.91     54.01 o 
  -8   5  19      231.56      265.95     51.64 o 
  -7   5  19      594.94      679.55    106.93 o 
  -6   5  19        5.58       52.04     39.96 o 
  -5   5  19     1052.95     1095.02    157.65 o 
  -4   5  19        0.67       -3.11     23.85 o 
  -3   5  19      773.28      842.82     71.28 o 
  -2   5  19      119.86      104.34     31.55 o 
  -1   5  19      362.48      360.12     49.01 o 
   0   5  19       36.87       -3.92     17.74 o 
   1   5  19      404.65      401.94     52.59 o 
   2   5  19     1003.88     1050.07     60.91 o 
   3   5  19        3.68        7.63     19.13 o 
   4   5  19        2.27        4.23     19.91 o 
   5   5  19      753.50      813.29     57.41 o 
   6   5  19       88.04      108.56     42.54 o 
   7   5  19      588.21      587.76     55.48 o 
   8   5  19       27.35      -10.05     28.78 o 
   9   5  19       24.37       40.83     36.99 o 
 -11   6  19      130.45      147.43     63.13 o 
 -10   6  19       35.21       65.91     35.98 o 
  -9   6  19      146.30      155.13     40.68 o 
  -8   6  19      141.06      105.60     36.88 o 
  -7   6  19      158.73       75.11     62.77 o 
  -6   6  19       55.94       72.62     32.59 o 
  -5   6  19       73.80      115.66     35.86 o 
  -4   6  19       93.81       86.45     33.58 o 
  -3   6  19      231.80      252.01     67.15 o 
  -2   6  19       46.02        8.13     27.37 o 
  -1   6  19       99.99       59.52     29.22 o 
   0   6  19     1033.21     1064.60     82.60 o 
   1   6  19      499.16      449.42     45.91 o 
   2   6  19       85.91       67.71     40.90 o 
   3   6  19      297.10      248.72     38.20 o 
   4   6  19       29.68       12.03     22.94 o 
   5   6  19      111.31      143.03     33.36 o 
   6   6  19      502.43      542.26     52.15 o 
   7   6  19       61.65       73.69     28.23 o 
   8   6  19        7.05      -11.23     24.67 o 
 -11   7  19        5.15       32.10     32.88 o 
 -10   7  19        9.99        2.89     31.74 o 
  -9   7  19       11.04       -3.08     23.72 o 
  -8   7  19      148.27      153.70     46.07 o 
  -7   7  19       33.45       62.79     49.45 o 
  -6   7  19       47.60       69.42     33.40 o 
  -5   7  19      404.99      412.82     63.86 o 
  -4   7  19       23.77       28.31     27.11 o 
  -3   7  19      225.78      183.57     43.28 o 
  -2   7  19       52.92       44.26     28.10 o 
  -1   7  19        0.17       12.28     25.16 o 
   0   7  19        4.50      -31.54     21.03 o 
   1   7  19       28.71       -6.04     19.66 o 
   2   7  19       51.68       55.69     27.71 o 
   3   7  19     1040.41     1009.81     65.64 o 
   4   7  19       85.03       96.53     36.08 o 
   5   7  19        2.69      -18.25     21.79 o 
   6   7  19       38.20       10.88     25.85 o 
   7   7  19       82.31       81.47     25.82 o 
   8   7  19      155.54      187.91     40.06 o 
 -10   8  19        6.94       31.08     35.07 o 
  -9   8  19       93.54      121.64     45.34 o 
  -8   8  19       21.42      -18.56     30.08 o 
  -7   8  19      158.14      157.41     43.91 o 
  -6   8  19        0.90       26.89     27.48 o 
  -5   8  19        2.53       24.38     26.70 o 
  -4   8  19      104.70      136.57     37.06 o 
  -3   8  19       24.88       44.71     30.05 o 
  -2   8  19       78.62       85.08     35.05 o 
  -1   8  19      137.31      117.47     53.46 o 
   0   8  19       12.97      -14.42     25.45 o 
   1   8  19      102.18       37.46     39.23 o 
   2   8  19       55.83        0.10     21.80 o 
   3   8  19       27.26       56.47     27.82 o 
   4   8  19       49.71       61.62     35.97 o 
   5   8  19       69.43       81.96     32.22 o 
   6   8  19        0.09      -29.96     24.76 o 
   7   8  19       27.53       33.78     27.74 o 
  -8   9  19       15.28       18.80     30.43 o 
  -7   9  19      141.23      148.34     74.08 o 
  -6   9  19      174.45      278.82     54.96 o 
  -5   9  19        5.49      -14.12     23.80 o 
  -4   9  19       80.78       85.18     61.67 o 
  -3   9  19      247.67      264.34     52.88 o 
  -2   9  19       68.01       69.82     66.97 o 
  -1   9  19       86.35       77.42     55.47 o 
   0   9  19      119.71      140.14     41.42 o 
   1   9  19       23.03       21.69     28.45 o 
   2   9  19      123.93      158.15     50.18 o 
   3   9  19        9.64      -23.10     26.09 o 
   4   9  19       63.72       39.45     30.35 o 
   5   9  19       13.57       87.94     33.29 o 
  -6  10  19       11.75      -24.00     69.15 o 
  -5  10  19        5.65       16.52     30.12 o 
  -4  10  19        6.10        1.14     49.81 o 
  -3  10  19        0.38      -18.35     22.96 o 
  -2  10  19      282.40      306.42     56.85 o 
  -1  10  19        0.04        9.08     31.85 o 
   0  10  19       16.10      -12.67     35.76 o 
   1  10  19        9.38       27.72     30.25 o 
   2  10  19        2.91       25.04     31.06 o 
   3  10  19       34.42       59.11     79.56 o 
   4  10  19        0.04      -17.30     56.56 o 
  -3  11  19      163.27      199.55     43.06 o 
  -2  11  19        6.66       -2.11     41.78 o 
  -1  11  19       81.05      -11.75    104.01 o 
   0  11  19       27.88       21.03     31.40 o 
 -13   0  20       10.55      -30.29     64.59 o 
 -12   0  20      450.61      639.36    124.44 o 
 -11   0  20        1.63       10.22     55.10 o 
 -10   0  20      431.83      376.61     86.49 o 
  -9   0  20     1294.64     1180.92    130.65 o 
  -8   0  20      473.15      508.72     87.22 o 
  -7   0  20      571.25      447.77     80.29 o 
  -6   0  20       58.70       -3.28     31.75 o 
  -5   0  20        3.63        8.03     29.56 o 
  -4   0  20     1738.84     1660.08    112.40 o 
  -3   0  20      782.08      734.97     76.27 o 
  -2   0  20      480.10      422.02     44.33 o 
  -1   0  20      241.43      320.82     39.09 o 
   0   0  20     1116.90     1195.62     74.63 o 
   1   0  20      583.60      540.83     75.18 o 
   2   0  20     1817.43     2008.22    129.92 o 
   3   0  20        5.35       -9.49     37.59 o 
   4   0  20       11.93        6.93     44.52 o 
   5   0  20     2902.02     2929.68    170.06 o 
   6   0  20      453.98      479.89     86.85 o 
   7   0  20       14.24      -13.14     40.14 o 
   8   0  20      546.59      717.46    105.83 o 
   9   0  20        3.52       36.49     52.55 o 
  10   0  20      213.66      435.73     90.14 o 
 -13   1  20       53.69       87.63     52.48 o 
 -12   1  20       78.58       64.91     44.50 o 
 -11   1  20       42.76      135.78     47.85 o 
 -10   1  20       39.46       22.22     39.78 o 
  -9   1  20        8.32       10.17     29.80 o 
  -8   1  20      182.91      226.28     47.35 o 
  -7   1  20       73.16       42.49     38.50 o 
  -6   1  20      841.59      831.32     93.79 o 
  -5   1  20        0.18        5.01     21.75 o 
  -4   1  20      185.42      155.70     32.84 o 
  -3   1  20     2225.68     2477.79    115.29 o 
  -2   1  20      246.75      222.03     24.62 o 
  -1   1  20     1158.81     1154.15     67.12 o 
   0   1  20       13.44       17.25     21.91 o 
   1   1  20      190.03      249.35     39.21 o 
   2   1  20       44.19       18.22     19.88 o 
   3   1  20      560.24      497.75    183.93 o 
   4   1  20      284.44      269.60     46.55 o 
   5   1  20        7.10       -3.91     34.12 o 
   6   1  20      568.64      660.79     68.64 o 
   7   1  20      488.73      551.43    127.91 o 
   8   1  20       94.24      103.82     41.23 o 
   9   1  20        3.12       17.42     35.86 o 
  10   1  20        7.49       14.14     39.78 o 
 -13   2  20       60.05       82.85     49.25 o 
 -12   2  20       25.78       80.64     91.05 o 
 -11   2  20        0.55       66.46     37.51 o 
 -10   2  20      324.75      379.22     62.18 o 
  -9   2  20       30.06       34.27     32.77 o 
  -8   2  20      117.09       42.17     47.81 o 
  -7   2  20      224.01      201.45     41.03 o 
  -6   2  20       57.20       47.27     26.64 o 
  -5   2  20      426.15      288.96    114.95 o 
  -4   2  20      274.49      296.63     33.77 o 
  -3   2  20       71.32       63.54     21.17 o 
  -2   2  20      410.34      459.76     39.59 o 
  -1   2  20       98.86       87.73     21.76 o 
   0   2  20      156.58      132.57     48.23 o 
   1   2  20      740.49      753.76     46.95 o 
   2   2  20      972.69     1104.35     71.39 o 
   3   2  20      580.75      689.21     49.77 o 
   4   2  20     2024.86     2427.82    233.56 o 
   5   2  20       12.96       33.71     30.08 o 
   6   2  20      181.75      156.28     42.97 o 
   7   2  20      720.95      688.05     93.06 o 
   8   2  20        0.68        6.96     32.84 o 
   9   2  20        3.16       11.81     33.44 o 
  10   2  20       17.04        2.10     36.49 o 
 -12   3  20       55.60      110.64     48.93 o 
 -11   3  20      274.74      273.58     57.52 o 
 -10   3  20      134.21      119.09     62.59 o 
  -9   3  20       82.51       52.89     32.35 o 
  -8   3  20      443.97      579.46    106.20 o 
  -7   3  20      153.75       97.56     34.18 o 
  -6   3  20      131.77      112.45     35.68 o 
  -5   3  20      549.04      454.16     53.98 o 
  -4   3  20      130.01      169.33     36.79 o 
  -3   3  20       33.20       26.27     19.39 o 
  -2   3  20      389.58      382.09     37.77 o 
  -1   3  20      517.63      427.39     39.53 o 
   0   3  20        2.49       -6.84     29.78 o 
   1   3  20     1719.44     1749.58     69.20 o 
   2   3  20      436.30      505.31     43.32 o 
   3   3  20        5.39      -22.33     60.58 o 
   4   3  20      112.52      118.85     29.01 o 
   5   3  20        1.96      -44.07     29.38 o 
   6   3  20      313.32      290.23     50.22 o 
   7   3  20       31.73       56.93     37.40 o 
   8   3  20        0.77      -12.68     33.98 o 
   9   3  20       81.50       34.20     38.49 o 
 -12   4  20       10.57       -3.82     37.06 o 
 -11   4  20       12.91       48.98     39.21 o 
 -10   4  20       69.90       36.29     36.45 o 
  -9   4  20      371.76      498.26     65.25 o 
  -8   4  20       46.01       64.48     32.58 o 
  -7   4  20       75.64       29.53     71.89 o 
  -6   4  20      216.82      324.65     49.16 o 
  -5   4  20      332.97      365.82     54.56 o 
  -4   4  20       17.51       44.23     27.00 o 
  -3   4  20      108.61      101.86     32.95 o 
  -2   4  20      121.06      103.86     34.80 o 
  -1   4  20        2.89       -0.98     17.66 o 
   0   4  20       48.14       43.62     19.92 o 
   1   4  20       37.82       40.97     22.19 o 
   2   4  20       14.40       21.05     21.16 o 
   3   4  20       59.04       82.72     25.51 o 
   4   4  20        6.53       -1.38     26.65 o 
   5   4  20        8.44        1.49     22.47 o 
   6   4  20        1.81      -15.74     29.69 o 
   7   4  20       16.98       15.36     36.83 o 
   8   4  20       31.17       40.04     38.27 o 
   9   4  20       30.34      -15.85     32.88 o 
 -12   5  20        0.24      -16.93     34.47 o 
 -11   5  20       23.09      -15.33     51.46 o 
 -10   5  20      405.97      449.79     67.86 o 
  -9   5  20        1.62      -10.70     26.54 o 
  -8   5  20       27.85       21.46     28.35 o 
  -7   5  20      882.33      736.07    106.20 o 
  -6   5  20        9.16       26.09     27.87 o 
  -5   5  20        2.18       11.36     27.19 o 
  -4   5  20       66.34      127.57     35.48 o 
  -3   5  20      392.54      331.87     50.83 o 
  -2   5  20        1.38      -14.86     20.48 o 
  -1   5  20        4.18       16.53     20.25 o 
   0   5  20       36.04       13.05     20.07 o 
   1   5  20     1508.60     1666.65     84.81 o 
   2   5  20      475.08      583.44     50.02 o 
   3   5  20      142.67       89.11     28.28 o 
   4   5  20       24.55       17.56     24.17 o 
   5   5  20       11.46      -13.22     29.90 o 
   6   5  20       43.66       39.35     27.13 o 
   7   5  20      160.67      154.07     42.30 o 
   8   5  20        0.24      -75.20     52.92 o 
 -11   6  20        0.46      -15.33     42.33 o 
 -10   6  20      136.14      102.54     35.35 o 
  -9   6  20       47.60       82.47     34.33 o 
  -8   6  20        0.26       36.72     28.01 o 
  -7   6  20      205.39      193.84     47.34 o 
  -6   6  20        0.67       18.55     29.40 o 
  -5   6  20      251.08      198.66     59.67 o 
  -4   6  20        2.06      -25.15     24.10 o 
  -3   6  20       69.98       98.67     41.42 o 
  -2   6  20      102.25       74.10     29.30 o 
  -1   6  20       86.56       92.88     32.03 o 
   0   6  20      235.42      327.04     41.45 o 
   1   6  20       64.58       69.76     25.78 o 
   2   6  20       48.11       68.11     26.40 o 
   3   6  20      570.31      550.65     51.80 o 
   4   6  20       78.56       93.74     29.56 o 
   5   6  20        3.32        1.24     23.07 o 
   6   6  20      136.06       98.66     56.65 o 
   7   6  20       43.74       68.81     32.38 o 
   8   6  20        6.74       10.36     27.00 o 
 -10   7  20        7.63        8.68     31.86 o 
  -9   7  20       72.08       86.39     37.87 o 
  -8   7  20      225.15      193.49     45.57 o 
  -7   7  20       51.06       69.45     34.88 o 
  -6   7  20      448.33      455.35     64.25 o 
  -5   7  20      116.28      193.72     58.21 o 
  -4   7  20       20.16       45.26     35.22 o 
  -3   7  20      416.17      284.22     49.81 o 
  -2   7  20        1.48       -6.04     35.40 o 
  -1   7  20      434.12      421.51     58.40 o 
   0   7  20       48.95       31.16     29.92 o 
   1   7  20      163.29      159.57     41.18 o 
   2   7  20      370.08      382.62     47.05 o 
   3   7  20        9.48       20.34     25.50 o 
   4   7  20      293.09      360.99     46.14 o 
   5   7  20        0.63       12.35     25.90 o 
   6   7  20        1.17      -42.22     40.63 o 
   7   7  20       67.69      118.01     33.49 o 
  -9   8  20      134.55      184.31     54.92 o 
  -8   8  20      123.49      151.71     48.35 o 
  -7   8  20      218.24      248.51     53.04 o 
  -6   8  20        3.55      -30.53     26.04 o 
  -5   8  20       59.10       17.09     30.19 o 
  -4   8  20      534.46      681.10     77.88 o 
  -3   8  20      195.73      238.93     49.05 o 
  -2   8  20      262.14      235.92     49.01 o 
  -1   8  20        5.89       -7.76     35.76 o 
   0   8  20      406.21      411.58     64.15 o 
   1   8  20       52.43       92.06     36.35 o 
   2   8  20      401.20      424.30     49.71 o 
   3   8  20       48.84       52.60     28.83 o 
   4   8  20       10.00       16.78     27.69 o 
   5   8  20      451.21      466.65     53.92 o 
   6   8  20       32.76       27.39     30.53 o 
  -7   9  20        9.17        0.48     54.37 o 
  -6   9  20      143.27      136.16     52.00 o 
  -5   9  20        0.02      -35.45     23.63 o 
  -4   9  20      116.14       63.66     31.85 o 
  -3   9  20      158.24      115.73     39.07 o 
  -2   9  20      266.71      254.58     52.57 o 
  -1   9  20      236.24      190.67     45.16 o 
   0   9  20       11.44      -20.98     25.55 o 
   1   9  20      239.04      207.38     50.27 o 
   2   9  20       70.50      100.91     40.42 o 
   3   9  20       30.27       -9.85     37.07 o 
   4   9  20       93.36      161.31     37.69 o 
  -5  10  20      103.93      123.23     39.41 o 
  -4  10  20       14.84       34.88     29.66 o 
  -3  10  20        0.03      -46.29     36.49 o 
  -2  10  20      194.64      194.69     50.54 o 
  -1  10  20       56.27       38.99     34.82 o 
   0  10  20      105.23       25.62     36.86 o 
   1  10  20        0.51      -17.65     25.59 o 
   2  10  20       72.73      125.82     51.46 o 
 -12   1  21      139.54      193.32     56.72 o 
 -11   1  21        8.04      -31.34     33.21 o 
 -10   1  21       61.66       18.10     40.69 o 
  -9   1  21        2.56        8.17     29.37 o 
  -8   1  21      203.90      233.65     85.21 o 
  -7   1  21      926.04      947.48     75.82 o 
  -6   1  21       42.93      -28.83     32.84 o 
  -5   1  21        3.95       14.01     21.28 o 
  -4   1  21       58.45       26.98     22.60 o 
  -3   1  21      128.66      149.94     53.65 o 
  -2   1  21     1570.35     1644.25     56.52 o 
  -1   1  21       10.52        8.08     18.48 o 
   0   1  21       66.86       90.23     40.87 o 
   1   1  21     1012.13     1006.69     56.31 o 
   2   1  21      222.85      143.26     38.87 o 
   3   1  21       69.13       46.63     32.51 o 
   4   1  21        7.25        3.21     28.64 o 
   5   1  21        9.42       -5.09     31.09 o 
   6   1  21      470.96      445.41     60.51 o 
   7   1  21      516.55      609.04     70.44 o 
   8   1  21        9.92      -41.37     27.58 o 
   9   1  21        0.45      -43.08     28.72 o 
 -12   2  21        0.16       -2.00     38.89 o 
 -11   2  21      112.87       76.06     43.75 o 
 -10   2  21       89.99       89.42     40.73 o 
  -9   2  21       52.14       58.85     35.08 o 
  -8   2  21      195.22      253.34     49.07 o 
  -7   2  21       22.43       63.24     30.50 o 
  -6   2  21      369.45      416.50     52.49 o 
  -5   2  21      113.38      113.50     30.86 o 
  -4   2  21     1018.04      962.43     73.13 o 
  -3   2  21       26.41       12.12     18.23 o 
  -2   2  21      518.00      444.08     45.94 o 
  -1   2  21      329.01      355.61     36.26 o 
   0   2  21       93.33      102.84     23.66 o 
   1   2  21      347.40      317.96     77.91 o 
   2   2  21      364.21      439.42     81.20 o 
   3   2  21        9.95       20.66     31.48 o 
   4   2  21      749.04      745.97     70.96 o 
   5   2  21       12.37       36.57     32.03 o 
   6   2  21       21.15       45.59     32.07 o 
   7   2  21      108.28       62.03     52.37 o 
   8   2  21      248.39      257.54     54.16 o 
   9   2  21      163.61      208.78     48.46 o 
 -12   3  21       78.88       97.63     46.35 o 
 -11   3  21       13.60       18.17     38.19 o 
 -10   3  21       39.02       38.50     35.59 o 
  -9   3  21      373.38      283.58     54.01 o 
  -8   3  21      271.97      220.55     85.94 o 
  -7   3  21       81.36       20.31     29.19 o 
  -6   3  21      202.06      202.83     40.77 o 
  -5   3  21      235.07      207.61     43.27 o 
  -4   3  21       61.14       63.52     49.45 o 
  -3   3  21      310.88      322.31     48.05 o 
  -2   3  21       38.63       11.60     41.65 o 
  -1   3  21        1.69       -3.25     17.56 o 
   0   3  21      571.05      563.22     44.73 o 
   1   3  21      100.63       83.06     24.58 o 
   2   3  21      107.03      112.92     34.07 o 
   3   3  21      100.34      111.77     34.29 o 
   4   3  21       19.98       19.90     31.81 o 
   5   3  21       78.81       39.26     32.17 o 
   6   3  21       17.88      -40.33     61.49 o 
   7   3  21       60.86       91.22     56.75 o 
   8   3  21      202.45      112.86     46.38 o 
   9   3  21       76.06      101.69     45.40 o 
 -11   4  21      374.85      537.56    128.09 o 
 -10   4  21       29.97       71.09     37.35 o 
  -9   4  21       71.04       63.00     69.34 o 
  -8   4  21      436.47      394.17     58.22 o 
  -7   4  21       15.44       42.73     26.47 o 
  -6   4  21      716.79      809.13     81.38 o 
  -5   4  21      153.38      233.13     45.61 o 
  -4   4  21        9.48      -24.16     23.72 o 
  -3   4  21      142.23       81.35     31.80 o 
  -2   4  21     1238.10     1327.37     82.04 o 
  -1   4  21        9.33        1.35     17.76 o 
   0   4  21      298.93      379.56     56.61 o 
   1   4  21      231.48      316.31     39.29 o 
   2   4  21     1935.84     2102.75     81.31 o 
   3   4  21      507.65      548.36     61.31 o 
   4   4  21       68.36      126.53     40.19 o 
   5   4  21      181.99      170.30     34.23 o 
   6   4  21      470.36      498.22     67.25 o 
   7   4  21      108.47      -14.54     60.40 o 
   8   4  21      155.34      104.67     41.89 o 
 -11   5  21       35.75       94.59     43.38 o 
 -10   5  21       75.75       51.97     32.44 o 
  -9   5  21      472.99      386.17     59.73 o 
  -8   5  21        8.93      -37.95     37.22 o 
  -7   5  21       65.15       62.61     37.09 o 
  -6   5  21      857.61     1003.60     87.11 o 
  -5   5  21      149.92      146.92     39.18 o 
  -4   5  21      160.92      151.81     39.44 o 
  -3   5  21      173.95       71.15     32.21 o 
  -2   5  21      133.30      152.68     35.90 o 
  -1   5  21       80.13       82.88     30.69 o 
   0   5  21      704.21      574.97     50.27 o 
   1   5  21      595.86      587.41     51.01 o 
   2   5  21      136.17      138.89     30.57 o 
   3   5  21      315.33      326.71     69.61 o 
   4   5  21      175.72      115.23     39.02 o 
   5   5  21      270.40      377.14    110.94 o 
   6   5  21      208.50      194.03     37.35 o 
   7   5  21       51.31       85.02     41.60 o 
   8   5  21      149.98      206.94     50.89 o 
 -10   6  21      379.54      433.31     69.52 o 
  -9   6  21       29.68       48.90     47.81 o 
  -8   6  21      398.47      541.88     76.84 o 
  -7   6  21       10.08      -10.16     38.32 o 
  -6   6  21       47.96       90.60     35.09 o 
  -5   6  21      464.34      498.05     65.00 o 
  -4   6  21      285.84      285.79     51.73 o 
  -3   6  21      151.41      167.65     39.21 o 
  -2   6  21      329.10      272.43     49.93 o 
  -1   6  21      437.59      535.64     63.60 o 
   0   6  21      789.45      915.63    137.94 o 
   1   6  21      267.67      310.86     41.48 o 
   2   6  21      477.98      475.35     49.21 o 
   3   6  21      110.31      119.16     40.99 o 
   4   6  21     1216.51     1360.59     83.89 o 
   5   6  21        5.83       31.62     33.66 o 
   6   6  21       62.73       31.51     28.90 o 
   7   6  21      301.46      292.24     47.21 o 
  -9   7  21        1.69       23.02     31.93 o 
  -8   7  21        3.82       18.26     29.03 o 
  -7   7  21      281.99      305.26     57.30 o 
  -6   7  21       10.65        2.95     29.09 o 
  -5   7  21        2.84       -2.37     27.29 o 
  -4   7  21      561.92      443.60     63.06 o 
  -3   7  21       37.25       24.04     29.80 o 
  -2   7  21      499.53      535.61     67.46 o 
  -1   7  21      157.84      242.97     65.69 o 
   0   7  21      340.03      291.74     51.82 o 
   1   7  21      466.35      511.45     65.44 o 
   2   7  21      135.79      127.15     31.27 o 
   3   7  21      104.37       69.07     28.09 o 
   4   7  21       23.61        9.08     26.22 o 
   5   7  21        5.91       44.17     39.56 o 
   6   7  21      245.86      232.77     79.19 o 
  -8   8  21       32.97       98.12     67.88 o 
  -7   8  21        8.98      -51.18     50.73 o 
  -6   8  21       11.90       32.47     36.49 o 
  -5   8  21       42.64       88.89     38.11 o 
  -4   8  21       23.13      -10.07     41.97 o 
  -3   8  21       49.93       10.81     27.46 o 
  -2   8  21        0.06       13.42     66.60 o 
  -1   8  21       38.98       50.57     35.14 o 
   0   8  21        2.04        7.80     78.10 o 
   1   8  21      146.47       67.14     49.63 o 
   2   8  21       34.82       37.13     78.10 o 
   3   8  21        0.94        5.72     25.75 o 
   4   8  21        3.93        3.15     27.56 o 
   5   8  21        0.16       43.18     31.71 o 
  -6   9  21       47.60       93.89     47.44 o 
  -5   9  21        3.39       23.90     28.90 o 
  -4   9  21       20.20       -6.99     37.77 o 
  -3   9  21        6.22       37.26     29.64 o 
  -2   9  21      272.06      210.60    101.45 o 
  -1   9  21       75.09       76.53     40.94 o 
   0   9  21        1.81      -10.22     45.07 o 
   1   9  21      330.75      204.87     47.34 o 
   2   9  21        9.23       56.00     31.83 o 
   3   9  21        1.54       19.39     35.03 o 
  -3  10  21        0.42      -39.98     26.65 o 
  -2  10  21        3.05       12.91     31.47 o 
  -1  10  21      143.59      150.25     47.26 o 
   0  10  21        0.48      -17.33     39.96 o 
 -12   0  22      107.76       93.42     77.73 o 
 -11   0  22      132.49      231.00     83.57 o 
 -10   0  22        2.42      -22.26     48.17 o 
  -9   0  22      490.17      678.04    106.93 o 
  -8   0  22       18.07      -16.42     36.86 o 
  -7   0  22      410.46      445.22     83.93 o 
  -6   0  22     1328.46     1135.31    111.30 o 
  -5   0  22     2891.85     2933.69    163.85 o 
  -3   0  22      190.78      166.27     32.43 o 
  -2   0  22     2572.61     2165.51    135.75 o 
  -1   0  22      380.56      425.51     70.80 o 
   0   0  22     1073.13      744.83     88.31 o 
   1   0  22      601.75      522.95     82.47 o 
   2   0  22      217.11      173.71     59.85 o 
   3   0  22     2793.59     3259.58    180.64 o 
   4   0  22       34.25      -16.06     37.59 o 
   5   0  22      190.28      137.21     58.02 o 
   6   0  22      368.29      474.05     88.68 o 
   7   0  22       47.69       35.03     47.08 o 
   8   0  22      633.85      904.67    118.97 o 
 -12   1  22        0.32        4.57     39.67 o 
 -11   1  22       44.58       -3.17     46.16 o 
 -10   1  22       15.65       18.14     34.34 o 
  -9   1  22       43.78      122.33     64.78 o 
  -8   1  22      311.82      314.72     70.61 o 
  -7   1  22        4.66       31.79     28.77 o 
  -6   1  22      103.41       88.82     31.89 o 
  -5   1  22      373.92      434.09     52.24 o 
  -4   1  22        5.19       -0.73     26.28 o 
  -3   1  22     2467.32     2762.31     89.36 o 
  -2   1  22        2.17        5.98     18.39 o 
  -1   1  22      535.13      571.74     56.73 o 
   0   1  22      507.34      508.67     53.78 o 
   1   1  22      640.06      643.32     61.67 o 
   2   1  22       91.77       80.74     35.71 o 
   3   1  22       31.55        9.44     30.77 o 
   4   1  22      182.06      148.48     40.87 o 
   5   1  22      204.20      258.10    103.09 o 
   6   1  22      356.31      392.40     59.79 o 
   7   1  22      232.38      230.17     51.06 o 
   8   1  22       83.05       21.47     30.71 o 
 -12   2  22       49.25       65.20     44.36 o 
 -11   2  22        8.72       10.47     49.08 o 
 -10   2  22       98.27      112.43     41.98 o 
  -9   2  22       28.07       37.46     32.51 o 
  -8   2  22      121.74       78.59     37.05 o 
  -7   2  22      379.76      254.72     70.07 o 
  -6   2  22      251.34      338.27     49.54 o 
  -5   2  22       33.89       18.98     36.49 o 
  -4   2  22      177.81      194.51     39.42 o 
  -3   2  22      377.96      398.71     40.39 o 
  -2   2  22      258.01      219.12     31.65 o 
  -1   2  22       11.70        1.26     25.16 o 
   0   2  22        0.90      -12.78     34.85 o 
   1   2  22     1131.65     1221.14     78.79 o 
   2   2  22      701.76      612.67     62.45 o 
   3   2  22       48.15       16.32     31.97 o 
   4   2  22      399.35      480.29     61.25 o 
   5   2  22      229.11      156.72     45.20 o 
   6   2  22       53.67       69.51     38.54 o 
   7   2  22       56.36       66.72     39.69 o 
   8   2  22        3.12        7.40     38.03 o 
 -11   3  22        1.51       -0.10     35.28 o 
 -10   3  22       41.29       33.64     36.65 o 
  -9   3  22       38.89       86.02     35.59 o 
  -8   3  22      268.43      306.09     52.62 o 
  -7   3  22      173.52      159.69     38.29 o 
  -6   3  22        5.52       62.77     46.35 o 
  -5   3  22      270.07      167.30     42.08 o 
  -4   3  22      211.00      217.97     43.70 o 
  -3   3  22       30.53        9.13     22.19 o 
  -2   3  22       23.16       73.95     23.38 o 
  -1   3  22     1311.42     1439.81     64.62 o 
   0   3  22       53.47       42.32     33.37 o 
   1   3  22        4.39       24.06     26.44 o 
   2   3  22        2.07      -32.23     24.71 o 
   3   3  22        1.33      -30.28     20.19 o 
   4   3  22      184.89      194.02     47.54 o 
   5   3  22      165.72       96.30     41.00 o 
   6   3  22      160.34      173.40     48.53 o 
   7   3  22      373.04      437.34     66.80 o 
   8   3  22       26.47       22.67     41.60 o 
 -11   4  22       10.96       78.85     42.68 o 
 -10   4  22       11.12       42.56     34.89 o 
  -9   4  22       45.47       61.10     31.35 o 
  -8   4  22        0.15       15.30     26.20 o 
  -7   4  22        0.16        4.01     39.41 o 
  -6   4  22      118.29      123.07     65.32 o 
  -5   4  22        1.74      -22.21     24.26 o 
  -4   4  22       18.02       35.27     26.23 o 
  -3   4  22      511.20      394.77     70.25 o 
  -2   4  22      891.91     1082.72     79.28 o 
  -1   4  22       58.24       -2.00     19.88 o 
   0   4  22       19.84       20.21     20.92 o 
   1   4  22      153.57      125.40     29.13 o 
   2   4  22        0.05      -33.62     22.41 o 
   3   4  22      196.47      246.25     46.24 o 
   4   4  22        8.32       40.02     27.80 o 
   5   4  22        5.18      -16.95     55.10 o 
   6   4  22       20.90       11.97     33.05 o 
   7   4  22        1.52      -40.92     30.65 o 
 -10   5  22       20.70        2.55     45.25 o 
  -9   5  22       83.18       55.10     50.73 o 
  -8   5  22       68.07      168.96     62.77 o 
  -7   5  22      588.58      665.47     79.99 o 
  -6   5  22       45.77       53.59     29.11 o 
  -5   5  22       48.99       56.64     32.63 o 
  -4   5  22      113.08      149.98     39.48 o 
  -3   5  22      324.04      324.97     72.26 o 
  -2   5  22      301.29      349.33     52.34 o 
  -1   5  22      133.59      109.91     44.52 o 
   0   5  22       42.82       93.11     27.35 o 
   1   5  22      115.56      122.51     29.33 o 
   2   5  22       46.94       47.57     25.26 o 
   3   5  22       13.15       11.85     31.34 o 
   4   5  22       25.52       -4.93     46.16 o 
   5   5  22      126.27      132.17     34.69 o 
   6   5  22       53.56        8.07     37.41 o 
   7   5  22       66.54       79.81     58.94 o 
  -9   6  22       28.38        3.97     34.09 o 
  -8   6  22       34.08      -16.88     33.53 o 
  -7   6  22       36.13       16.05     28.05 o 
  -6   6  22       16.86       -0.06     25.98 o 
  -5   6  22        0.08       -0.71     22.95 o 
  -4   6  22      313.67      218.77     46.87 o 
  -3   6  22       62.74       76.59     33.05 o 
  -2   6  22       14.75       -3.90     40.33 o 
  -1   6  22       14.21       25.75     26.91 o 
   0   6  22        0.66       11.02     62.22 o 
   1   6  22      172.94      169.42     35.50 o 
   2   6  22      397.87      355.10     47.30 o 
   3   6  22        2.69       15.76     24.38 o 
   4   6  22       38.57       62.52     43.24 o 
   5   6  22       64.80       58.64     36.90 o 
   6   6  22       17.43       19.37     28.38 o 
  -8   7  22      324.35      352.66     95.25 o 
  -7   7  22        9.66       40.58     30.57 o 
  -6   7  22      158.52      191.57     50.42 o 
  -5   7  22       90.70      166.14     45.79 o 
  -4   7  22       11.25       -2.69     31.20 o 
  -3   7  22      503.46      467.47     64.61 o 
  -2   7  22      101.49       69.97     33.93 o 
  -1   7  22      114.06      117.81     37.26 o 
   0   7  22        6.32      -13.69     28.26 o 
   1   7  22      248.93      218.11     46.35 o 
   2   7  22      155.34      167.00     35.00 o 
   3   7  22       14.06       -6.15     23.97 o 
   4   7  22      159.96      156.69     35.80 o 
   5   7  22       30.46      126.13     43.03 o 
  -7   8  22      118.01      229.37     90.32 o 
  -6   8  22       83.94       36.37     37.29 o 
  -5   8  22      535.38      686.49     81.71 o 
  -4   8  22        1.73      -11.42     29.27 o 
  -3   8  22       42.86       56.99     33.67 o 
  -2   8  22      942.44      978.12     91.44 o 
  -1   8  22        1.39      -42.24     39.41 o 
   0   8  22      209.48      271.85     53.12 o 
   1   8  22        1.21      -23.30     40.51 o 
   2   8  22        9.77       66.54     33.86 o 
   3   8  22      494.81      541.08     56.62 o 
   4   8  22       28.03       19.77     32.10 o 
  -5   9  22       88.91      231.04     49.28 o 
  -4   9  22        1.82       16.05     31.12 o 
  -3   9  22      181.95      225.40     48.56 o 
  -2   9  22        0.55       39.58     30.84 o 
  -1   9  22      124.19      206.90     48.72 o 
   0   9  22       14.73        8.15     30.18 o 
   1   9  22      231.25      253.27     55.06 o 
 -11   1  23      119.82       40.51     42.91 o 
 -10   1  23        0.72       -0.60     33.49 o 
  -9   1  23      470.74      476.71     69.54 o 
  -8   1  23      172.87      173.92     44.88 o 
  -7   1  23       53.55       67.85     32.83 o 
  -6   1  23       59.94       48.83     28.64 o 
  -5   1  23        1.83      -31.75     29.56 o 
  -4   1  23      314.67      418.28     53.88 o 
  -3   1  23      561.74      552.21     46.24 o 
  -2   1  23        7.28       31.47     27.20 o 
  -1   1  23      638.88      783.42     65.41 o 
   0   1  23      980.18      920.36    100.36 o 
   1   1  23        0.08       -2.01     28.39 o 
   2   1  23      183.76      201.83     45.71 o 
   3   1  23        1.01       13.82     31.92 o 
   4   1  23       16.41        1.93     33.28 o 
   5   1  23      420.93      560.26     85.03 o 
   6   1  23       74.69       72.09     62.77 o 
   7   1  23        0.55       15.42     47.26 o 
   8   1  23       63.59       84.19     40.76 o 
 -11   2  23      232.38      285.35     61.02 o 
 -10   2  23        1.90        7.92     32.51 o 
  -9   2  23        2.09        7.84     31.55 o 
  -8   2  23      312.96      367.16     58.30 o 
  -7   2  23      342.50      346.32     77.73 o 
  -6   2  23     1171.32     1140.41    114.59 o 
  -5   2  23       50.11       25.59     32.84 o 
  -4   2  23       95.98       91.22     31.57 o 
  -3   2  23      385.97      395.74     47.62 o 
  -2   2  23       33.64      -17.22     21.18 o 
  -1   2  23      131.17      125.02     68.24 o 
   0   2  23        6.69       27.01     27.48 o 
   1   2  23        7.43      -54.37     39.78 o 
   2   2  23      990.43     1054.10     79.22 o 
   3   2  23      138.71       76.38     35.06 o 
   4   2  23       12.87       28.67     34.51 o 
   5   2  23       85.26      143.73     45.02 o 
   6   2  23       23.28       82.09     38.50 o 
   7   2  23      229.48      292.69     55.19 o 
 -11   3  23       79.18      207.24     55.95 o 
 -10   3  23      105.77      111.69     41.41 o 
  -9   3  23       17.04        3.76     29.81 o 
  -8   3  23       36.92       97.07     50.36 o 
  -7   3  23      107.80       90.50     46.35 o 
  -6   3  23      155.35      210.20     58.02 o 
  -5   3  23        1.45       -4.83     24.75 o 
  -4   3  23       11.66        3.78     23.88 o 
  -3   3  23       14.40      -19.15     21.38 o 
  -2   3  23      156.48      103.07     26.51 o 
  -1   3  23       58.49       68.59     24.28 o 
   0   3  23       71.52       93.45     40.33 o 
   1   3  23      470.83      460.03     57.26 o 
   2   3  23        1.58      -25.36     27.87 o 
   3   3  23      232.19      231.87     47.85 o 
   4   3  23       16.94      -33.07     41.78 o 
   5   3  23       28.88       23.81     33.77 o 
   6   3  23      477.53      582.96     82.66 o 
   7   3  23        0.14       29.21     35.68 o 
 -10   4  23      236.63      203.25     60.03 o 
  -8   4  23      149.46      150.35     55.10 o 
  -7   4  23        0.07      -12.10     29.77 o 
  -6   4  23      209.35      124.32     45.80 o 
  -5   4  23      679.89      739.49     75.24 o 
  -4   4  23      525.67      427.93     57.78 o 
  -3   4  23        4.35       18.06     25.28 o 
  -2   4  23       96.00       93.66     60.76 o 
  -1   4  23      406.31      395.02     42.94 o 
   0   4  23     1854.55     2089.99     83.96 o 
   1   4  23      136.45      161.72     48.90 o 
   2   4  23        5.41       28.61     30.81 o 
   3   4  23      723.99      862.55     97.62 o 
   4   4  23      179.83      128.35     42.19 o 
   5   4  23      316.63      317.65     56.17 o 
   6   4  23        0.44       13.09     34.07 o 
   7   4  23      168.56      169.69     49.87 o 
  -9   5  23        0.82      -31.75     33.94 o 
  -8   5  23        2.44       16.62     34.85 o 
  -7   5  23        4.85       36.95     33.66 o 
  -6   5  23       18.46       24.25     32.43 o 
  -5   5  23       98.14       15.31     28.41 o 
  -4   5  23      180.14      197.39     44.57 o 
  -3   5  23      349.36      359.37     79.74 o 
  -2   5  23      550.93      518.42    111.12 o 
  -1   5  23      133.14      142.89     36.40 o 
   0   5  23        4.48      -11.03     21.40 o 
   1   5  23      535.92      636.99     69.80 o 
   2   5  23        0.20      -53.65     35.76 o 
   3   5  23      240.85      316.47     54.36 o 
   4   5  23       77.49       56.93     39.20 o 
   5   5  23        0.32      -26.73     31.26 o 
   6   5  23      239.12      407.36    102.55 o 
  -9   6  23       11.39      -40.55     27.03 o 
  -8   6  23       88.44      192.06     53.36 o 
  -7   6  23       79.12      100.57     39.60 o 
  -6   6  23      254.93      298.39     57.00 o 
  -5   6  23       38.23       43.13     32.51 o 
  -4   6  23       23.99        2.58     28.76 o 
  -3   6  23      210.71      228.82     46.45 o 
  -2   6  23       32.09      -11.68     25.89 o 
  -1   6  23      223.72      180.69     42.73 o 
   0   6  23       27.55       26.74     29.22 o 
   1   6  23       41.00        0.04     24.36 o 
   2   6  23      893.92      905.75     65.77 o 
   3   6  23        3.81       26.57     34.13 o 
   4   6  23       36.39      -17.31     39.41 o 
   5   6  23       68.20       99.36     44.53 o 
  -7   7  23        1.63       14.54     28.00 o 
  -6   7  23       14.48       -7.32     32.31 o 
  -5   7  23        0.41       21.53     44.34 o 
  -4   7  23      333.55      304.23     56.88 o 
  -3   7  23        8.81        9.76     28.51 o 
  -2   7  23        0.00       35.64     31.74 o 
  -1   7  23      385.95      384.57     59.48 o 
   0   7  23       35.86       77.69     34.07 o 
   1   7  23       13.22       27.42     49.63 o 
   2   7  23        4.96      -26.82     23.62 o 
   3   7  23       15.54      -10.78     25.97 o 
   4   7  23       72.75       85.85     59.67 o 
  -6   8  23        2.94      -20.79     29.14 o 
  -5   8  23        2.70       42.07     33.57 o 
  -4   8  23       29.87        9.75     38.50 o 
  -3   8  23       74.35      100.65     35.76 o 
  -2   8  23       55.34       60.97     68.06 o 
  -1   8  23      217.60      228.82     48.26 o 
   0   8  23       24.07       20.35     31.59 o 
   1   8  23      101.81       98.60     37.09 o 
   2   8  23        5.54       27.70     35.01 o 
 -10   0  24       15.30        5.84     53.28 o 
  -9   0  24      103.56      222.24     72.26 o 
  -8   0  24      373.53      457.26     87.95 o 
  -7   0  24      709.93      514.55     85.39 o 
  -6   0  24       42.95       -4.74     34.30 o 
  -5   0  24        6.17       -1.82     32.84 o 
  -4   0  24      816.11      837.16    108.02 o 
  -2   0  24      515.82      517.11     80.65 o 
  -1   0  24        1.56       25.91     42.33 o 
   0   0  24      232.29      140.50     56.20 o 
   1   0  24      672.30      678.04     94.88 o 
   2   0  24      174.95      109.11     50.00 o 
   3   0  24       34.22       23.36     48.54 o 
   4   0  24      252.29      243.77     73.72 o 
   5   0  24       62.41       80.65     60.58 o 
   6   0  24      624.87      637.54    107.66 o 
   7   0  24        3.25      -72.80     48.54 o 
 -10   1  24      127.52      124.50     46.29 o 
  -9   1  24       12.87      -44.89     29.92 o 
  -8   1  24      121.12       55.51     50.18 o 
  -7   1  24      176.19      130.09     63.68 o 
  -6   1  24       19.31       37.22     37.95 o 
  -4   1  24        0.04      -26.27     26.64 o 
  -3   1  24      295.64      304.04     55.65 o 
  -2   1  24      950.09     1111.52     77.57 o 
  -1   1  24      274.07      330.26     69.34 o 
   0   1  24      262.72      323.20     52.19 o 
   1   1  24        4.01       15.38     31.80 o 
   2   1  24      286.86      346.64     55.34 o 
   3   1  24       13.40      -14.43     30.97 o 
   4   1  24      204.71      204.49     49.27 o 
   5   1  24       45.62       68.73     39.21 o 
   6   1  24        2.75      -20.91     36.47 o 
   7   1  24      344.13      397.25     62.75 o 
 -10   2  24      142.43       53.93     43.32 o 
  -9   2  24      235.67      313.83     58.04 o 
  -8   2  24       34.76       75.45     57.84 o 
  -7   2  24        1.42       83.93     47.81 o 
  -6   2  24     1286.70     1260.11    124.08 o 
  -5   2  24        4.50       26.45     27.27 o 
  -4   2  24      282.05      273.70     46.45 o 
  -3   2  24      303.61      305.61     48.06 o 
  -2   2  24      132.49       91.34     33.83 o 
  -1   2  24      544.24      498.19     75.91 o 
   0   2  24       47.67       -3.28     41.24 o 
   1   2  24        5.38        1.46     43.43 o 
   2   2  24      238.45      303.60     50.48 o 
   3   2  24      263.14      373.32     57.00 o 
   4   2  24      269.60      301.27     56.02 o 
   5   2  24       17.72      -10.53     35.21 o 
   6   2  24      177.25      174.96     46.97 o 
 -10   3  24        3.91       44.38     38.45 o 
  -9   3  24      195.39      234.25     52.37 o 
  -7   3  24        3.19        0.00     37.59 o 
  -6   3  24        7.45      -13.34     35.22 o 
  -5   3  24        0.05        2.82     29.19 o 
  -4   3  24      624.90      723.42     71.27 o 
  -3   3  24     2042.03     2283.16    110.25 o 
  -2   3  24        0.01       25.43     26.92 o 
  -1   3  24       66.13       25.37     38.50 o 
   0   3  24      426.02      505.99     99.63 o 
   1   3  24       36.97       86.67     38.87 o 
   2   3  24      218.96      174.80     64.96 o 
   3   3  24       30.25       33.78     34.93 o 
   4   3  24       77.24       71.30     36.91 o 
   5   3  24      237.61      293.57     74.08 o 
   6   3  24        0.46        1.99     32.88 o 
  -8   4  24        4.74      -22.63     40.14 o 
  -7   4  24       89.40      126.64     41.56 o 
  -6   4  24        2.08      -33.98     22.65 o 
  -5   4  24        6.66      -11.31     25.51 o 
  -4   4  24       32.84       39.30     29.96 o 
  -3   4  24       84.92      107.23     32.88 o 
  -2   4  24       73.90      111.31     53.10 o 
  -1   4  24       51.03       73.41     30.95 o 
   0   4  24       84.57      104.94     39.05 o 
   1   4  24       53.69       66.29     34.02 o 
   2   4  24       14.66       -8.78     57.29 o 
   3   4  24       38.32       14.23     51.09 o 
   4   4  24        0.10       43.13     33.90 o 
   5   4  24        5.07       23.78     34.19 o 
  -8   5  24        0.26      -39.70     26.46 o 
  -7   5  24       36.43       66.17     40.95 o 
  -6   5  24       11.43      -11.81     26.87 o 
  -5   5  24       10.61       11.81     27.74 o 
  -4   5  24      313.62      481.63     96.16 o 
  -3   5  24      411.55      425.51     59.09 o 
  -2   5  24       38.07       84.48     37.95 o 
  -1   5  24      163.24      152.45     41.47 o 
   0   5  24      184.54      241.14     46.82 o 
   1   5  24        9.84        4.35     24.10 o 
   2   5  24      175.10      166.47     46.79 o 
   3   5  24       18.34       79.97     41.24 o 
   4   5  24       18.65       62.77     57.29 o 
   5   5  24      269.19      341.22     70.98 o 
  -7   6  24        1.88      -42.94     45.07 o 
  -6   6  24      249.53      236.23     68.79 o 
  -5   6  24      154.69       64.06     37.49 o 
  -4   6  24       19.76       63.90     37.59 o 
  -3   6  24       57.63       18.23     29.19 o 
  -2   6  24       26.43        1.22     31.93 o 
  -1   6  24      148.34      169.61     40.87 o 
   0   6  24      162.54      167.38     51.09 o 
   1   6  24       47.28       20.17     29.37 o 
   2   6  24       29.41       12.67     34.03 o 
   3   6  24       94.24       90.93     39.90 o 
   4   6  24       36.82      127.72     44.45 o 
  -6   7  24       16.36       -2.26     70.25 o 
  -5   7  24      190.90      229.16     50.71 o 
  -4   7  24       71.33      140.68     44.70 o 
  -3   7  24        2.24        3.60     28.56 o 
  -2   7  24       14.43       37.51     45.62 o 
  -1   7  24      177.03      197.20     44.78 o 
   0   7  24       15.88      -11.69     27.27 o 
   1   7  24        4.82       27.04     41.60 o 
   2   7  24       89.91       78.10     36.63 o 
  -3   8  24       10.34      -17.43     90.69 o 
  -2   8  24      170.83      264.63     54.44 o 
  -1   8  24       34.83       29.49     28.68 o 
  -9   1  25       35.84       14.09     34.39 o 
  -8   1  25       17.54      -10.80     28.82 o 
  -7   1  25        7.86       54.74     43.79 o 
  -6   1  25       78.24       28.10     39.78 o 
  -5   1  25      211.59      235.38     72.26 o 
  -4   1  25      396.80      425.88     87.22 o 
  -3   1  25      163.83      186.13     41.27 o 
  -2   1  25      151.64      128.46     56.20 o 
  -1   1  25       38.51      -17.88     44.89 o 
   0   1  25        1.72      -13.72     29.54 o 
   1   1  25       29.62        4.76     55.29 o 
   2   1  25       26.41       61.62     45.43 o 
   3   1  25      108.01      134.39     45.98 o 
   4   1  25      151.34       99.71     42.54 o 
   5   1  25       57.45       96.49     45.76 o 
   6   1  25        6.41      -11.77     34.05 o 
  -9   2  25       76.44      103.56     42.57 o 
  -8   2  25      147.84       59.85     49.27 o 
  -7   2  25        3.81       51.09     39.78 o 
  -6   2  25       60.90       11.91     32.48 o 
  -5   2  25       70.57      147.19     37.19 o 
  -4   2  25       13.99        8.43     25.45 o 
  -3   2  25       28.01       48.17     46.35 o 
  -2   2  25      105.53      102.00     56.93 o 
  -1   2  25      141.76      173.34     60.58 o 
   0   2  25      322.64      335.74     73.35 o 
   1   2  25       96.11       58.39     36.11 o 
   2   2  25        1.05       40.26     36.47 o 
   3   2  25       47.48       68.15     40.01 o 
   4   2  25       13.10       32.02     38.24 o 
   5   2  25       94.56       95.12     44.38 o 
  -9   3  25      149.51      164.58     69.34 o 
  -8   3  25       61.99       85.39     47.44 o 
  -7   3  25        6.21      -20.31     30.05 o 
  -6   3  25      195.09      157.07     65.14 o 
  -5   3  25       58.68       49.42     30.63 o 
  -4   3  25       36.26       96.93     33.97 o 
  -3   3  25        1.40       -2.18     30.29 o 
  -2   3  25       24.74        9.12     37.59 o 
  -1   3  25      295.94      287.67     50.55 o 
   0   3  25       88.36      127.83     39.53 o 
   1   3  25     1235.59     1068.52    116.78 o 
   2   3  25       13.80       -5.35     34.45 o 
   3   3  25       35.70       15.78     35.54 o 
   4   3  25      256.90      311.31     58.75 o 
   5   3  25       19.79       19.22     46.71 o 
  -8   4  25        5.56       47.43     32.12 o 
  -7   4  25      606.39      886.57    257.64 o 
  -6   4  25      157.15      130.42     45.43 o 
  -5   4  25      148.23      173.65     42.87 o 
  -4   4  25       79.98      114.42     37.55 o 
  -3   4  25       28.56       68.99     44.16 o 
  -2   4  25      434.95      522.96     63.81 o 
  -1   4  25       28.17       58.02     44.89 o 
   0   4  25       89.65       95.71     36.45 o 
   1   4  25      284.03      405.78     60.38 o 
   2   4  25      655.69      838.25    112.40 o 
   3   4  25      267.99      279.46     55.33 o 
   4   4  25        0.21        5.05     35.40 o 
  -7   5  25       32.79       83.56     38.14 o 
  -6   5  25       15.99       91.05     35.93 o 
  -5   5  25       79.39       73.19     45.80 o 
  -4   5  25      133.86      140.13     42.05 o 
  -3   5  25       25.54       72.26     32.73 o 
  -2   5  25       10.92      -13.79     24.22 o 
  -1   5  25      243.78      340.93     60.40 o 
   0   5  25       48.67       48.89     35.42 o 
   1   5  25      588.36      584.54     76.64 o 
   2   5  25       70.17       96.51     99.08 o 
   3   5  25        3.89      -14.60     50.73 o 
  -6   6  25       68.24       98.73     39.25 o 
  -5   6  25      105.56       72.89     31.57 o 
  -4   6  25        0.92       24.45     26.63 o 
  -3   6  25       89.05       71.34     61.13 o 
  -2   6  25       21.14       -4.84     29.55 o 
  -1   6  25       43.17       66.86     49.45 o 
   0   6  25      143.57      222.22     50.54 o 
   1   6  25        0.28      -36.46     26.34 o 
   2   6  25        8.34      -13.68     36.20 o 
  -4   7  25       70.03      103.35     39.18 o 
  -3   7  25      471.71      559.57     75.35 o 
  -2   7  25       95.84      141.16     49.45 o 
  -1   7  25        0.73       -0.80     27.18 o 
   0   7  25       52.91       48.21     46.53 o 
  -8   0  26       36.30       12.04     41.97 o 
  -7   0  26      276.51      251.80     67.51 o 
  -3   0  26       65.57      176.26     61.31 o 
  -2   0  26      148.29      136.85     59.48 o 
  -1   0  26     1357.62     1557.90    134.30 o 
   0   0  26        1.78       23.72     49.63 o 
   1   0  26      104.68      210.93     66.05 o 
   2   0  26      770.31      855.40    112.03 o 
   3   0  26        6.11      -16.06     47.44 o 
   4   0  26       29.90       14.60     52.92 o 
  -8   1  26        4.48      -18.25     42.70 o 
  -7   1  26      241.05      189.04     58.02 o 
  -6   1  26        7.72       31.75     41.60 o 
  -5   1  26        1.36       27.01     44.52 o 
  -4   1  26      155.39      150.35     56.56 o 
  -2   1  26      329.12      216.04     66.05 o 
  -1   1  26      120.37      122.79    100.36 o 
   0   1  26      380.20      377.32     58.75 o 
   1   1  26      279.17      334.19     54.10 o 
   2   1  26       83.35       96.01     42.65 o 
   3   1  26       89.80      102.19     42.17 o 
   4   1  26       25.00       12.81     38.38 o 
  -8   2  26      308.66      285.01     77.00 o 
  -7   2  26       16.70       20.44     37.59 o 
  -6   2  26      122.23      264.58     81.02 o 
  -5   2  26       71.30       36.63     30.24 o 
  -4   2  26      164.41      216.41     65.32 o 
  -3   2  26      551.46      450.33     85.76 o 
  -2   2  26      974.33     1105.75    113.49 o 
  -1   2  26        1.46       21.90     45.62 o 
   0   2  26      365.21      288.66     72.99 o 
   1   2  26      262.71      295.77     68.24 o 
   2   2  26       68.27       49.20     37.09 o 
   3   2  26        2.29      -27.23     34.86 o 
   4   2  26       44.99       94.02     43.79 o 
  -8   3  26      123.11      106.20     52.55 o 
  -7   3  26        1.01      -17.84     29.55 o 
  -6   3  26      125.44       87.42     35.77 o 
  -5   3  26      215.95      258.76     50.03 o 
  -4   3  26        3.58       35.50     30.18 o 
  -3   3  26       28.93       -2.19     39.05 o 
  -2   3  26      104.59      179.91     57.66 o 
  -1   3  26        4.67      -20.44     40.14 o 
   0   3  26       57.94       95.61     58.02 o 
   1   3  26       33.15       24.82     54.37 o 
   2   3  26        1.20       17.04     57.29 o 
   3   3  26       83.03       75.04     41.90 o 
   4   3  26       23.99       35.92     40.10 o 
  -7   4  26        2.81       24.11     30.09 o 
  -6   4  26       10.36      -21.95     26.65 o 
  -5   4  26       22.48      -25.40     41.97 o 
  -4   4  26        8.59       -5.89     28.76 o 
  -3   4  26        1.80        6.82     35.40 o 
  -2   4  26        2.39       22.99     38.68 o 
  -1   4  26        0.14      141.23     52.55 o 
   0   4  26       41.42       55.47     49.63 o 
   1   4  26       27.11       55.47     53.28 o 
   2   4  26       11.85       27.37     56.56 o 
   3   4  26       23.28       38.84     36.51 o 
  -6   5  26        8.35      -19.89     29.66 o 
  -5   5  26      495.53      653.79     85.58 o 
  -4   5  26       59.71      152.92     50.36 o 
  -3   5  26        5.31       17.20     50.73 o 
  -2   5  26       68.36      122.33     67.88 o 
  -1   5  26       26.61       63.96     30.40 o 
   0   5  26      177.14      241.59     73.72 o 
   1   5  26        8.44       43.79     47.81 o 
   2   5  26        0.85       18.61     53.65 o 
  -3   6  26      108.30      126.78     39.95 o 
  -2   6  26      107.38      164.19     53.83 o 
  -1   6  26        1.31       -2.52     27.07 o 
  -7   1  27        6.15       83.57     51.09 o 
  -6   1  27       17.98      -53.65     44.52 o 
  -5   1  27      158.71      228.08     72.26 o 
  -2   1  27       59.68      102.91     56.56 o 
  -1   1  27        2.89       36.39     33.25 o 
   0   1  27      257.54      225.61     48.08 o 
   1   1  27       33.76      101.37     49.08 o 
   2   1  27       18.45       23.82     35.80 o 
   3   1  27       58.64       41.99     40.87 o 
  -7   2  27       25.92       -3.18     32.41 o 
  -6   2  27       72.80       88.58     47.81 o 
  -5   2  27       74.53       89.77     53.65 o 
  -4   2  27        4.92       23.36     43.43 o 
  -1   2  27       10.78        7.30     47.44 o 
   0   2  27        8.65      -19.41     92.69 o 
   1   2  27      127.49      108.00     41.41 o 
   2   2  27       24.64       37.73     36.38 o 
  -6   3  27      250.50      416.42    138.67 o 
  -5   3  27       16.32       -4.88     28.46 o 
  -4   3  27       12.25      -19.71     42.33 o 
  -3   3  27      119.40      194.51     62.40 o 
  -2   3  27       10.11       -3.65     42.70 o 
   0   3  27       86.68      125.54     55.47 o 
   1   3  27      204.54      162.05     46.75 o 
   2   3  27       70.09       54.79     39.65 o 
  -5   4  27       28.16      -10.26     30.33 o 
  -4   4  27      221.18      214.11    123.53 o 
  -3   4  27      132.27      182.10     63.13 o 
  -2   4  27       29.33       19.34     46.35 o 
  -1   4  27      149.85      141.96     59.48 o 
   1   4  27       31.00        2.55     54.37 o 
  -3   0  28      985.70     1171.80    122.98 o 
  -2   0  28        9.66       18.98     50.36 o 
  -1   0  28       15.34        1.82     50.00 o 
   0   0  28      367.35      344.13     78.83 o 
   1   0  28       37.59      -18.61     55.10 o 
  -2   1  28       95.65      115.21     43.95 o 
  -1   1  28      249.02      188.29     48.27 o 
   0   1  28        2.93       53.13     37.22 o 
  -1   2  28        1.46       -3.65     48.17 o 
   0   2  28       18.92       16.44     32.90 o 
                                                 
